# Supplementary material for: The Effect of Local and Global Interventions on Epidemic Spreading
Source: Int J Environ Res Public Health. 2021 Nov 30;18(23):12627. doi: 10.3390/ijerph182312627 (PMC8657414; doi:10.3390/ijerph182312627)
Supplement: Supplementary file 1 [file ijerph-18-12627-s001.zip]

Archive with 77 entries (68 files):
- Supplementary Materials/
- Supplementary Materials/code/
- Supplementary Materials/code/LFR.exe
- Supplementary Materials/code/LFR_to_mine.py
- Supplementary Materials/code/main.py
- Supplementary Materials/code/oTrans.py
- Supplementary Materials/code/sTrans.py
- Supplementary Materials/results of data/
- Supplementary Materials/results of data/1/
- Supplementary Materials/results of data/1/I_Both.json
- Supplementary Materials/results of data/1/I_None.json
- Supplementary Materials/results of data/1/S_Both.json
- Supplementary Materials/results of data/1/S_None.json
- Supplementary Materials/results of data/2/
- Supplementary Materials/results of data/2/the intensity_S.json
- Supplementary Materials/results of data/2/the starting time_S.json
- Supplementary Materials/results of data/3/
- Supplementary Materials/results of data/3/the intensity_S/
- Supplementary Materials/results of data/3/the intensity_S/Ei=0.json
- Supplementary Materials/results of data/3/the intensity_S/Ei=1.json
- Supplementary Materials/results of data/3/the intensity_S/Ei=10.json
- Supplementary Materials/results of data/3/the intensity_S/Ei=11.json
- Supplementary Materials/results of data/3/the intensity_S/Ei=12.json
- Supplementary Materials/results of data/3/the intensity_S/Ei=13.json
- Supplementary Materials/results of data/3/the intensity_S/Ei=14.json
- Supplementary Materials/results of data/3/the intensity_S/Ei=15.json
- Supplementary Materials/results of data/3/the intensity_S/Ei=16.json
- Supplementary Materials/results of data/3/the intensity_S/Ei=17.json
- Supplementary Materials/results of data/3/the intensity_S/Ei=18.json
- Supplementary Materials/results of data/3/the intensity_S/Ei=19.json
- Supplementary Materials/results of data/3/the intensity_S/Ei=2.json
- Supplementary Materials/results of data/3/the intensity_S/Ei=20.json
- Supplementary Materials/results of data/3/the intensity_S/Ei=21.json
- Supplementary Materials/results of data/3/the intensity_S/Ei=22.json
- Supplementary Materials/results of data/3/the intensity_S/Ei=23.json
- Supplementary Materials/results of data/3/the intensity_S/Ei=24.json
- Supplementary Materials/results of data/3/the intensity_S/Ei=25.json
- Supplementary Materials/results of data/3/the intensity_S/Ei=3.json
- Supplementary Materials/results of data/3/the intensity_S/Ei=4.json
- Supplementary Materials/results of data/3/the intensity_S/Ei=5.json
- Supplementary Materials/results of data/3/the intensity_S/Ei=6.json
- Supplementary Materials/results of data/3/the intensity_S/Ei=7.json
- Supplementary Materials/results of data/3/the intensity_S/Ei=8.json
- Supplementary Materials/results of data/3/the intensity_S/Ei=9.json
- Supplementary Materials/results of data/3/the starting time_S/
- Supplementary Materials/results of data/3/the starting time_S/Ei=0.json
- Supplementary Materials/results of data/3/the starting time_S/Ei=1.json
- Supplementary Materials/results of data/3/the starting time_S/Ei=10.json
- Supplementary Materials/results of data/3/the starting time_S/Ei=11.json
- Supplementary Materials/results of data/3/the starting time_S/Ei=12.json
- Supplementary Materials/results of data/3/the starting time_S/Ei=13.json
- Supplementary Materials/results of data/3/the starting time_S/Ei=14.json
- Supplementary Materials/results of data/3/the starting time_S/Ei=15.json
- Supplementary Materials/results of data/3/the starting time_S/Ei=16.json
- Supplementary Materials/results of data/3/the starting time_S/Ei=17.json
- Supplementary Materials/results of data/3/the starting time_S/Ei=18.json
- Supplementary Materials/results of data/3/the starting time_S/Ei=19.json
- Supplementary Materials/results of data/3/the starting time_S/Ei=2.json
- Supplementary Materials/results of data/3/the starting time_S/Ei=20.json
- Supplementary Materials/results of data/3/the starting time_S/Ei=21.json
- Supplementary Materials/results of data/3/the starting time_S/Ei=22.json
- Supplementary Materials/results of data/3/the starting time_S/Ei=23.json
- Supplementary Materials/results of data/3/the starting time_S/Ei=24.json
- Supplementary Materials/results of data/3/the starting time_S/Ei=25.json
- Supplementary Materials/results of data/3/the starting time_S/Ei=3.json
- Supplementary Materials/results of data/3/the starting time_S/Ei=4.json
- Supplementary Materials/results of data/3/the starting time_S/Ei=5.json
- Supplementary Materials/results of data/3/the starting time_S/Ei=6.json
- Supplementary Materials/results of data/3/the starting time_S/Ei=7.json
- Supplementary Materials/results of data/3/the starting time_S/Ei=8.json
- Supplementary Materials/results of data/3/the starting time_S/Ei=9.json
- Supplementary Materials/results of data/4/
- Supplementary Materials/results of data/4/random_intensity_S.json
- Supplementary Materials/results of data/4/random_starting time_S.json
- Supplementary Materials/results of data/4/regional_intensity_S.json
- Supplementary Materials/results of data/4/regional_starting time_S.json
- Supplementary Materials/Supplementary Materials.pdf
