# Supplementary material for: The Effect of Local and Global Interventions on Epidemic Spreading
Source: Int J Environ Res Public Health. 2021 Nov 30;18(23):12627. doi: 10.3390/ijerph182312627 (PMC8657414; doi:10.3390/ijerph182312627)
Supplement: Supplementary file 1 [file ijerph-18-12627-s001.zip › Supplementary Materials/results of data/1/I_Both.json]

[0.00045000000000000026, 0.0008500000000000005, 0.0012800000000000008, 0.001970000000000001, 0.0027800000000000012, 0.004000000000000002, 0.004930000000000003, 0.0064500000000000035, 0.008260000000000003, 0.010150000000000006, 0.012140000000000001, 0.01478, 0.017900000000000006, 0.021400000000000006, 0.025370000000000004, 0.02911, 0.03406, 0.038810000000000004, 0.041830000000000006, 0.04555999999999999, 0.04821, 0.049500000000000016, 0.05029, 0.05094000000000001, 0.04861000000000001, 0.04697, 0.04504999999999998, 0.042589999999999996, 0.040100000000000004, 0.037239999999999995, 0.03471000000000001, 0.032560000000000006, 0.0317, 0.030039999999999997, 0.029079999999999998, 0.028629999999999996, 0.028820000000000005, 0.02863, 0.028769999999999997, 0.029670000000000005, 0.03027, 0.030310000000000007, 0.03042, 0.029690000000000005, 0.029489999999999995, 0.028619999999999996, 0.02847, 0.026779999999999998, 0.02595, 0.024889999999999995, 0.024109999999999996, 0.0229, 0.022649999999999997, 0.021339999999999998, 0.02086, 0.020240000000000005, 0.019799999999999998, 0.01922, 0.018609999999999998, 0.018439999999999995, 0.01783, 0.017, 0.017009999999999997, 0.016939999999999997, 0.01669, 0.01591, 0.015200000000000002, 0.014839999999999997, 0.014940000000000004, 0.013790000000000002, 0.013890000000000003, 0.012969999999999999, 0.012660000000000003, 0.01267, 0.012160000000000004, 0.012070000000000004, 0.011680000000000001, 0.011320000000000004, 0.010860000000000005, 0.010190000000000006, 0.009920000000000005, 0.009420000000000006, 0.009210000000000006, 0.008690000000000005, 0.008960000000000006, 0.008620000000000006, 0.008150000000000004, 0.007850000000000005, 0.007770000000000004, 0.007560000000000004, 0.0073400000000000045, 0.007110000000000004, 0.006670000000000004, 0.0063200000000000036, 0.006440000000000004, 0.006370000000000003, 0.0061300000000000035, 0.005640000000000003, 0.005300000000000003, 0.005350000000000002]
