# Supplementary material for: The Effect of Local and Global Interventions on Epidemic Spreading
Source: Int J Environ Res Public Health. 2021 Nov 30;18(23):12627. doi: 10.3390/ijerph182312627 (PMC8657414; doi:10.3390/ijerph182312627)
Supplement: Supplementary file 1 [file ijerph-18-12627-s001.zip › Supplementary Materials/results of data/1/I_None.json]

[0.0005800000000000003, 0.0008900000000000005, 0.0021600000000000013, 0.004180000000000002, 0.008480000000000005, 0.015269999999999997, 0.02585000000000001, 0.042730000000000004, 0.06740999999999998, 0.10363000000000001, 0.15336, 0.21636999999999992, 0.27479, 0.31564, 0.3335, 0.32028000000000006, 0.28983000000000003, 0.24807999999999997, 0.20632, 0.16541999999999998, 0.13004, 0.10068000000000003, 0.07653999999999998, 0.05812000000000005, 0.04391000000000001, 0.03213, 0.02345, 0.017620000000000004, 0.013070000000000003, 0.009370000000000007, 0.006640000000000004, 0.0047900000000000035, 0.0036000000000000025, 0.0025600000000000015, 0.0018400000000000011, 0.0013400000000000007, 0.0009700000000000005, 0.0007300000000000004, 0.0005200000000000003, 0.0004400000000000002, 0.0002900000000000001, 0.00020000000000000004, 0.00013000000000000002, 0.00010000000000000002, 6e-05, 3e-05, 1e-05, 0.0, 0.0, 0.0, 0.0, 0.0, 0.0, 0.0, 0.0, 0.0, 0.0, 0.0, 0.0, 0.0, 0.0, 0.0, 0.0, 0.0, 0.0, 0.0, 0.0, 0.0, 0.0, 0.0, 0.0, 0.0, 0.0, 0.0, 0.0, 0.0, 0.0, 0.0, 0.0, 0.0, 0.0, 0.0, 0.0, 0.0, 0.0, 0.0, 0.0, 0.0, 0.0, 0.0, 0.0, 0.0, 0.0, 0.0, 0.0, 0.0, 0.0, 0.0, 0.0, 0.0]
