# Supplementary material for: The Effect of Local and Global Interventions on Epidemic Spreading
Source: Int J Environ Res Public Health. 2021 Nov 30;18(23):12627. doi: 10.3390/ijerph182312627 (PMC8657414; doi:10.3390/ijerph182312627)
Supplement: Supplementary file 1 [file ijerph-18-12627-s001.zip › Supplementary Materials/results of data/1/S_Both.json]

[0.9969899999999999, 0.9926499999999998, 0.98659, 0.9782199999999998, 0.9684699999999999, 0.9560299999999999, 0.9398500000000002, 0.9219299999999998, 0.90026, 0.8734299999999999, 0.8426600000000001, 0.80559, 0.7643799999999998, 0.7153899999999999, 0.66147, 0.6051399999999998, 0.55043, 0.49097999999999997, 0.43343999999999994, 0.3808400000000001, 0.3325, 0.29102999999999996, 0.25549000000000005, 0.22859, 0.20970000000000003, 0.19685999999999995, 0.19137000000000004, 0.19058, 0.1977200000000001, 0.20978000000000005, 0.22410999999999992, 0.23762999999999998, 0.25549000000000005, 0.2719199999999999, 0.28311, 0.29257999999999995, 0.29806, 0.3004, 0.29966000000000004, 0.29587, 0.28743, 0.27858000000000005, 0.27098, 0.26359999999999995, 0.25443, 0.24827999999999995, 0.24322000000000008, 0.2400700000000001, 0.23979999999999993, 0.24040000000000006, 0.24378, 0.24813000000000002, 0.25113, 0.2541, 0.2575200000000001, 0.26388, 0.26825000000000004, 0.27107, 0.27325999999999995, 0.2754499999999999, 0.27749, 0.27952, 0.27915999999999996, 0.2787799999999999, 0.27893999999999997, 0.27869999999999995, 0.27796000000000004, 0.27864, 0.2793900000000001, 0.27984000000000003, 0.27979, 0.28095999999999993, 0.28168000000000004, 0.28212, 0.2834799999999999, 0.2849400000000001, 0.2858, 0.2877499999999999, 0.28956, 0.2915499999999999, 0.29404000000000013, 0.29591999999999996, 0.29783000000000004, 0.29913000000000006, 0.3009200000000001, 0.3025499999999999, 0.30411, 0.3064200000000001, 0.30851000000000006, 0.31023, 0.31168999999999997, 0.3132500000000001, 0.31484, 0.3160899999999999, 0.3174100000000001, 0.3171799999999999, 0.31822, 0.31889, 0.31958000000000003, 0.32065000000000005]
