# Supplementary material for: The Effect of Local and Global Interventions on Epidemic Spreading
Source: Int J Environ Res Public Health. 2021 Nov 30;18(23):12627. doi: 10.3390/ijerph182312627 (PMC8657414; doi:10.3390/ijerph182312627)
Supplement: Supplementary file 1 [file ijerph-18-12627-s001.zip › Supplementary Materials/results of data/2/the intensity_S.json]

[[1.0, 0.9994333333333334, 0.9957999999999997, 0.9907999999999998, 0.9835999999999997, 0.9734, 0.9644333333333333, 0.9581333333333333, 0.9448000000000001, 0.9399333333333333, 0.9293666666666667], [1.0, 0.9982999999999999, 0.9907999999999998, 0.9473333333333332, 0.7787000000000001, 0.6076333333333334, 0.49176666666666663, 0.4297000000000001, 0.37283333333333335, 0.33203333333333335, 0.2834333333333333], [1.0, 0.9968, 0.9747999999999998, 0.7971333333333334, 0.6134000000000001, 0.4940666666666667, 0.4248, 0.3616, 0.3183666666666667, 0.2884666666666667, 0.25370000000000004], [0.9998999999999999, 0.9955333333333332, 0.9115666666666664, 0.6747666666666665, 0.5322333333333333, 0.45506666666666673, 0.38086666666666663, 0.32919999999999994, 0.2901666666666667, 0.25896666666666673, 0.23473333333333338], [0.9997, 0.9917666666666666, 0.8174333333333331, 0.6031666666666669, 0.4769, 0.39720000000000005, 0.34196666666666664, 0.30229999999999996, 0.2683, 0.24133333333333334, 0.2189], [0.9989666666666664, 0.9798, 0.7503333333333334, 0.5655333333333333, 0.4438000000000001, 0.3723666666666666, 0.3192, 0.2782, 0.25440000000000007, 0.22876666666666665, 0.2122333333333334], [0.9984333333333332, 0.9619666666666665, 0.6869333333333334, 0.5125000000000001, 0.4137666666666667, 0.3439, 0.2982666666666666, 0.26946666666666663, 0.2353333333333334, 0.21500000000000002, 0.19700000000000006], [0.9978666666666666, 0.9196333333333332, 0.6126333333333334, 0.4783333333333334, 0.38786666666666664, 0.3162, 0.28673333333333334, 0.2524333333333334, 0.2305, 0.20946666666666675, 0.18663333333333337], [0.9970333333333331, 0.8525333333333333, 0.5788, 0.4369666666666667, 0.3660333333333333, 0.3131, 0.26986666666666664, 0.2396666666666667, 0.2187666666666667, 0.19703333333333337, 0.18036666666666668], [0.9961999999999998, 0.7936000000000001, 0.5408333333333333, 0.4100333333333334, 0.3311333333333334, 0.2980666666666666, 0.2583666666666667, 0.23256666666666675, 0.2070333333333334, 0.18620000000000006, 0.17596666666666666], [0.9949, 0.7383000000000001, 0.4905666666666667, 0.4071999999999999, 0.3238, 0.28246666666666664, 0.24860000000000002, 0.21910000000000007, 0.19836666666666672, 0.18343333333333336, 0.1670666666666667]]
