# Supplementary material for: The Effect of Local and Global Interventions on Epidemic Spreading
Source: Int J Environ Res Public Health. 2021 Nov 30;18(23):12627. doi: 10.3390/ijerph182312627 (PMC8657414; doi:10.3390/ijerph182312627)
Supplement: Supplementary file 1 [file ijerph-18-12627-s001.zip › Supplementary Materials/results of data/2/the starting time_S.json]

[[0.9980999999999998, 0.9806666666666665, 0.9569000000000001, 0.9166000000000001, 0.8737999999999999, 0.8155666666666667, 0.7469], [0.9938999999999998, 0.9546666666666667, 0.8654666666666667, 0.7975333333333333, 0.7433666666666665, 0.6864666666666667, 0.6217666666666668], [0.9889999999999997, 0.9142666666666669, 0.6291, 0.4671000000000001, 0.43339999999999995, 0.4073333333333333, 0.4004333333333333], [0.9811666666666665, 0.8876333333333332, 0.5685333333333333, 0.11653333333333331, 0.05946666666666667, 0.06596666666666667, 0.0638], [0.9738333333333333, 0.8788333333333334, 0.5553666666666668, 0.10793333333333333, 0.018900000000000004, 0.014833333333333332, 0.011266666666666668], [0.9647666666666664, 0.8641000000000002, 0.5687, 0.09846666666666667, 0.01583333333333333, 0.0006666666666666668, 0.0014666666666666667], [0.9568000000000001, 0.8528, 0.5656333333333334, 0.09893333333333332, 0.008466666666666667, 0.0011333333333333334, 0.006666666666666666]]
