# Supplementary material for: The Effect of Local and Global Interventions on Epidemic Spreading
Source: Int J Environ Res Public Health. 2021 Nov 30;18(23):12627. doi: 10.3390/ijerph182312627 (PMC8657414; doi:10.3390/ijerph182312627)
Supplement: Supplementary file 1 [file ijerph-18-12627-s001.zip › Supplementary Materials/results of data/3/the intensity_S/Ei=0.json]

[[1.0, 0.9973333333333333, 0.9823333333333332, 0.9649999999999997, 0.954333333333333, 0.9476666666666668, 0.941666666666667, 0.9440000000000005, 0.9400000000000003, 0.9400000000000003, 0.9400000000000003], [1.0, 0.987, 0.6136666666666667, 0.238, 0.14033333333333337, 0.07100000000000004, 0.04233333333333335, 0.028333333333333346, 0.019000000000000006, 0.012000000000000004, 0.010000000000000004], [1.0, 0.9866666666666666, 0.42533333333333345, 0.1973333333333333, 0.10033333333333336, 0.05966666666666671, 0.038666666666666676, 0.02533333333333335, 0.019333333333333345, 0.012333333333333339, 0.010000000000000004], [1.0, 0.8306666666666666, 0.35866666666666663, 0.2066666666666667, 0.091, 0.054000000000000034, 0.03433333333333335, 0.024333333333333342, 0.01633333333333334, 0.010333333333333337, 0.009000000000000003], [0.9993333333333333, 0.7899999999999999, 0.2713333333333334, 0.13433333333333336, 0.07933333333333335, 0.050000000000000024, 0.033666666666666685, 0.022333333333333347, 0.015666666666666672, 0.010000000000000004, 0.009000000000000003], [0.999, 0.6099999999999999, 0.29700000000000004, 0.11933333333333332, 0.07433333333333336, 0.04366666666666668, 0.029666666666666685, 0.02133333333333334, 0.012333333333333339, 0.010000000000000004, 0.009333333333333336], [0.9979999999999999, 0.491, 0.24033333333333345, 0.13633333333333333, 0.06533333333333337, 0.073, 0.02866666666666668, 0.018000000000000006, 0.012333333333333335, 0.010000000000000004, 0.007333333333333335], [0.9963333333333331, 0.45133333333333325, 0.1686666666666667, 0.12900000000000003, 0.05933333333333336, 0.038666666666666676, 0.027000000000000017, 0.017000000000000005, 0.01066666666666667, 0.009000000000000003, 0.008000000000000002], [0.9946666666666665, 0.405, 0.20666666666666672, 0.08233333333333334, 0.05233333333333336, 0.032333333333333346, 0.02300000000000001, 0.016000000000000004, 0.01066666666666667, 0.009333333333333336, 0.006333333333333334], [0.9913333333333331, 0.3643333333333333, 0.16066666666666668, 0.07733333333333335, 0.049666666666666685, 0.031000000000000014, 0.02133333333333334, 0.014333333333333337, 0.010000000000000004, 0.008000000000000002, 0.005666666666666667], [0.9909999999999997, 0.27033333333333337, 0.15166666666666667, 0.0716666666666667, 0.04533333333333335, 0.029333333333333347, 0.020000000000000007, 0.013000000000000005, 0.009666666666666669, 0.008000000000000002, 0.006333333333333334]]
