# Supplementary material for: The Effect of Local and Global Interventions on Epidemic Spreading
Source: Int J Environ Res Public Health. 2021 Nov 30;18(23):12627. doi: 10.3390/ijerph182312627 (PMC8657414; doi:10.3390/ijerph182312627)
Supplement: Supplementary file 1 [file ijerph-18-12627-s001.zip › Supplementary Materials/results of data/3/the intensity_S/Ei=1.json]

[[1.0, 0.9993333333333333, 0.988333333333333, 0.9703333333333334, 0.9569999999999997, 0.9496666666666669, 0.9420000000000002, 0.9393333333333337, 0.9390000000000003, 0.938666666666667, 0.9383333333333337], [1.0, 0.9973333333333332, 0.8099999999999999, 0.4303333333333334, 0.21533333333333335, 0.12366666666666669, 0.083, 0.05833333333333337, 0.04433333333333335, 0.03333333333333335, 0.02433333333333335], [1.0, 0.9923333333333332, 0.6033333333333334, 0.26600000000000007, 0.16766666666666669, 0.10933333333333332, 0.08033333333333337, 0.05866666666666671, 0.04166666666666668, 0.03233333333333335, 0.024000000000000014], [0.9996666666666666, 0.9676666666666663, 0.4630000000000001, 0.23333333333333342, 0.1806666666666667, 0.10333333333333336, 0.0716666666666667, 0.0536666666666667, 0.03933333333333335, 0.03000000000000002, 0.02133333333333334], [0.9993333333333333, 0.8973333333333333, 0.40466666666666656, 0.20866666666666672, 0.1376666666666667, 0.09533333333333334, 0.09999999999999999, 0.04800000000000003, 0.03700000000000002, 0.027000000000000017, 0.02133333333333334], [1.0, 0.7563333333333333, 0.33666666666666667, 0.2756666666666667, 0.12633333333333335, 0.08833333333333335, 0.06066666666666671, 0.044666666666666695, 0.03466666666666667, 0.025333333333333343, 0.020000000000000007], [0.999, 0.663, 0.307, 0.19933333333333333, 0.115, 0.08133333333333333, 0.06033333333333337, 0.04200000000000002, 0.03233333333333335, 0.025000000000000015, 0.019333333333333345], [0.9979999999999998, 0.6163333333333334, 0.2963333333333334, 0.15699999999999997, 0.11000000000000003, 0.07600000000000001, 0.05533333333333336, 0.03966666666666669, 0.030666666666666682, 0.02300000000000001, 0.017333333333333336], [0.9963333333333331, 0.5103333333333334, 0.25633333333333336, 0.145, 0.0976666666666667, 0.07066666666666671, 0.049333333333333354, 0.03633333333333334, 0.028000000000000018, 0.02400000000000001, 0.018000000000000006], [0.9939999999999997, 0.4893333333333334, 0.20533333333333337, 0.13799999999999998, 0.09333333333333335, 0.06766666666666671, 0.0466666666666667, 0.03700000000000001, 0.027000000000000017, 0.021666666666666674, 0.016000000000000007], [0.9943333333333331, 0.4276666666666667, 0.1946666666666667, 0.12233333333333334, 0.0836666666666667, 0.06200000000000004, 0.04433333333333335, 0.03566666666666669, 0.027000000000000017, 0.019000000000000006, 0.01533333333333334]]
