# Supplementary material for: The Effect of Local and Global Interventions on Epidemic Spreading
Source: Int J Environ Res Public Health. 2021 Nov 30;18(23):12627. doi: 10.3390/ijerph182312627 (PMC8657414; doi:10.3390/ijerph182312627)
Supplement: Supplementary file 1 [file ijerph-18-12627-s001.zip › Supplementary Materials/results of data/3/the intensity_S/Ei=10.json]

[[1.0, 0.999, 0.995333333333333, 0.986, 0.9819999999999999, 0.9703333333333332, 0.9599999999999997, 0.9490000000000001, 0.9380000000000002, 0.9369999999999998, 0.9073333333333332], [1.0, 0.9983333333333332, 0.9883333333333331, 0.8993333333333332, 0.6570000000000001, 0.5216666666666668, 0.4033333333333334, 0.32333333333333325, 0.2736666666666666, 0.23900000000000002, 0.215], [1.0, 0.9983333333333332, 0.9613333333333334, 0.7200000000000001, 0.5263333333333334, 0.4013333333333334, 0.34500000000000003, 0.2946666666666666, 0.252, 0.22133333333333344, 0.1973333333333334], [0.9996666666666666, 0.997, 0.8889999999999998, 0.644, 0.46033333333333337, 0.3803333333333334, 0.31766666666666665, 0.27800000000000014, 0.2383333333333334, 0.21266666666666675, 0.18333333333333338], [1.0, 0.985, 0.8069999999999997, 0.5236666666666667, 0.43733333333333335, 0.35866666666666663, 0.29666666666666663, 0.25133333333333335, 0.2216666666666667, 0.19500000000000003, 0.17033333333333334], [0.9996666666666666, 0.9879999999999999, 0.6693333333333332, 0.5106666666666667, 0.38400000000000006, 0.3223333333333333, 0.2753333333333333, 0.23466666666666677, 0.20666666666666667, 0.18666666666666665, 0.16766666666666669], [0.9983333333333332, 0.9586666666666663, 0.6430000000000001, 0.4640000000000001, 0.36466666666666653, 0.3019999999999999, 0.264, 0.22966666666666669, 0.19966666666666677, 0.17866666666666667, 0.15733333333333335], [0.9983333333333332, 0.8956666666666665, 0.552, 0.4050000000000001, 0.34099999999999997, 0.28666666666666657, 0.247, 0.21600000000000008, 0.19133333333333338, 0.1716666666666667, 0.15600000000000003], [0.9979999999999998, 0.8119999999999998, 0.5303333333333334, 0.41233333333333333, 0.32300000000000006, 0.27466666666666667, 0.22966666666666669, 0.20733333333333334, 0.1826666666666667, 0.16666666666666666, 0.14300000000000004], [0.9969999999999999, 0.7543333333333333, 0.47200000000000003, 0.35, 0.2983333333333334, 0.2566666666666667, 0.22466666666666665, 0.20033333333333342, 0.17966666666666667, 0.161, 0.14433333333333334], [0.9933333333333334, 0.661, 0.46400000000000013, 0.3456666666666667, 0.2826666666666667, 0.24900000000000005, 0.21200000000000005, 0.1906666666666667, 0.16566666666666666, 0.1516666666666667, 0.14033333333333334]]
