# Supplementary material for: The Effect of Local and Global Interventions on Epidemic Spreading
Source: Int J Environ Res Public Health. 2021 Nov 30;18(23):12627. doi: 10.3390/ijerph182312627 (PMC8657414; doi:10.3390/ijerph182312627)
Supplement: Supplementary file 1 [file ijerph-18-12627-s001.zip › Supplementary Materials/results of data/3/the intensity_S/Ei=11.json]

[[1.0, 0.999, 0.994333333333333, 0.9873333333333333, 0.9756666666666669, 0.9576666666666667, 0.9523333333333336, 0.933, 0.9286666666666666, 0.9306666666666669, 0.922], [1.0, 0.9976666666666666, 0.9919999999999997, 0.9280000000000002, 0.6593333333333333, 0.5300000000000001, 0.42933333333333334, 0.3486666666666667, 0.3023333333333333, 0.25833333333333336, 0.23533333333333334], [1.0, 0.9966666666666666, 0.9623333333333332, 0.7486666666666667, 0.5536666666666666, 0.4276666666666667, 0.35300000000000004, 0.312, 0.2746666666666666, 0.23566666666666666, 0.2153333333333334], [1.0, 0.9953333333333331, 0.9206666666666667, 0.6446666666666664, 0.4716666666666666, 0.3846666666666667, 0.335, 0.27666666666666667, 0.2516666666666667, 0.2233333333333334, 0.19966666666666674], [1.0, 0.9866666666666666, 0.8473333333333333, 0.5266666666666666, 0.4479999999999999, 0.349, 0.3106666666666667, 0.26733333333333337, 0.22700000000000006, 0.21433333333333338, 0.1836666666666667], [0.9986666666666666, 0.9756666666666666, 0.6943333333333332, 0.5153333333333333, 0.39333333333333326, 0.33366666666666667, 0.2919999999999999, 0.2576666666666667, 0.2256666666666667, 0.2013333333333334, 0.17600000000000005], [0.9986666666666666, 0.9639999999999999, 0.619, 0.4716666666666666, 0.37366666666666676, 0.30366666666666664, 0.27366666666666667, 0.2376666666666666, 0.21033333333333337, 0.19033333333333335, 0.1683333333333334], [0.9973333333333332, 0.8926666666666667, 0.5800000000000001, 0.41666666666666674, 0.3516666666666667, 0.2933333333333333, 0.24833333333333338, 0.225, 0.19933333333333333, 0.18000000000000005, 0.16433333333333336], [0.9969999999999998, 0.8506666666666666, 0.5113333333333334, 0.3856666666666667, 0.3349999999999999, 0.2806666666666666, 0.2456666666666667, 0.21333333333333337, 0.19300000000000003, 0.17000000000000004, 0.15833333333333338], [0.9959999999999999, 0.7956666666666666, 0.505, 0.3793333333333333, 0.3186666666666666, 0.268, 0.22700000000000012, 0.20500000000000004, 0.1833333333333333, 0.16633333333333336, 0.1516666666666667], [0.9933333333333331, 0.7109999999999999, 0.47700000000000004, 0.351, 0.29366666666666663, 0.24733333333333338, 0.21800000000000003, 0.1966666666666667, 0.17533333333333329, 0.16199999999999998, 0.14433333333333334]]
