# Supplementary material for: The Effect of Local and Global Interventions on Epidemic Spreading
Source: Int J Environ Res Public Health. 2021 Nov 30;18(23):12627. doi: 10.3390/ijerph182312627 (PMC8657414; doi:10.3390/ijerph182312627)
Supplement: Supplementary file 1 [file ijerph-18-12627-s001.zip › Supplementary Materials/results of data/3/the intensity_S/Ei=12.json]

[[1.0, 1.0, 0.9949999999999997, 0.9893333333333328, 0.9793333333333331, 0.9656666666666668, 0.9450000000000002, 0.9453333333333334, 0.9380000000000001, 0.9273333333333335, 0.9243333333333335], [1.0, 0.9996666666666667, 0.9883333333333331, 0.9313333333333333, 0.7676666666666666, 0.5386666666666666, 0.43666666666666665, 0.3646666666666667, 0.3206666666666667, 0.2816666666666666, 0.25000000000000006], [1.0, 0.9986666666666666, 0.9403333333333331, 0.7693333333333333, 0.5296666666666668, 0.4586666666666667, 0.36766666666666664, 0.3249999999999999, 0.28800000000000003, 0.24966666666666668, 0.2166666666666667], [1.0, 0.9953333333333331, 0.8873333333333331, 0.6296666666666668, 0.5396666666666667, 0.39966666666666667, 0.3396666666666667, 0.2976666666666666, 0.267, 0.23200000000000004, 0.21000000000000005], [0.9996666666666667, 0.9879999999999998, 0.8106666666666666, 0.5549999999999999, 0.4396666666666667, 0.39933333333333326, 0.3093333333333332, 0.286, 0.24233333333333332, 0.21800000000000005, 0.1996666666666667], [0.9996666666666666, 0.9799999999999999, 0.7156666666666668, 0.5266666666666666, 0.402, 0.3623333333333333, 0.2963333333333333, 0.2626666666666667, 0.22900000000000004, 0.20833333333333337, 0.18600000000000003], [0.9993333333333333, 0.9623333333333332, 0.6843333333333332, 0.49033333333333334, 0.37000000000000005, 0.32, 0.28200000000000003, 0.24366666666666661, 0.22466666666666668, 0.19666666666666666, 0.18433333333333338], [0.9976666666666664, 0.9176666666666666, 0.5896666666666666, 0.43433333333333335, 0.36933333333333335, 0.3053333333333333, 0.27366666666666667, 0.24333333333333337, 0.21333333333333337, 0.19133333333333338, 0.1746666666666667], [0.9973333333333332, 0.825, 0.5486666666666667, 0.40499999999999997, 0.34099999999999997, 0.29133333333333333, 0.258, 0.23133333333333342, 0.22766666666666677, 0.1826666666666667, 0.1653333333333334], [0.9969999999999999, 0.8066666666666668, 0.4943333333333334, 0.38666666666666666, 0.32066666666666666, 0.2753333333333332, 0.2383333333333333, 0.21566666666666665, 0.1966666666666667, 0.17633333333333334, 0.15933333333333335], [0.9943333333333331, 0.7066666666666669, 0.45600000000000007, 0.357, 0.29833333333333323, 0.2856666666666667, 0.22900000000000004, 0.20566666666666672, 0.186, 0.1676666666666667, 0.1546666666666667]]
