# Supplementary material for: The Effect of Local and Global Interventions on Epidemic Spreading
Source: Int J Environ Res Public Health. 2021 Nov 30;18(23):12627. doi: 10.3390/ijerph182312627 (PMC8657414; doi:10.3390/ijerph182312627)
Supplement: Supplementary file 1 [file ijerph-18-12627-s001.zip › Supplementary Materials/results of data/3/the intensity_S/Ei=13.json]

[[1.0, 0.9996666666666666, 0.9959999999999998, 0.9899999999999998, 0.9783333333333332, 0.9639999999999999, 0.9613333333333334, 0.9380000000000001, 0.94, 0.9253333333333331, 0.9256666666666667], [1.0, 0.999, 0.9883333333333331, 0.9413333333333331, 0.7703333333333333, 0.5546666666666665, 0.4556666666666668, 0.38866666666666666, 0.339, 0.29033333333333344, 0.2720000000000001], [1.0, 0.9969999999999998, 0.9526666666666662, 0.768333333333333, 0.5760000000000001, 0.4583333333333334, 0.38633333333333325, 0.3376666666666666, 0.30499999999999994, 0.2646666666666667, 0.23433333333333337], [1.0, 0.9949999999999998, 0.8996666666666666, 0.6623333333333333, 0.49566666666666676, 0.41166666666666674, 0.3583333333333333, 0.30799999999999994, 0.27599999999999997, 0.24633333333333335, 0.21933333333333344], [0.9996666666666667, 0.9873333333333333, 0.788, 0.5796666666666667, 0.4506666666666667, 0.3806666666666667, 0.3223333333333333, 0.28666666666666674, 0.2496666666666667, 0.22866666666666668, 0.20900000000000002], [0.9996666666666667, 0.9826666666666666, 0.7410000000000002, 0.5526666666666669, 0.42166666666666675, 0.3449999999999999, 0.29933333333333323, 0.276, 0.23900000000000013, 0.21333333333333335, 0.19900000000000004], [0.9986666666666666, 0.9626666666666667, 0.6053333333333335, 0.509, 0.382, 0.3323333333333333, 0.2916666666666667, 0.26333333333333336, 0.22666666666666668, 0.21100000000000002, 0.18699999999999997], [0.9996666666666667, 0.916, 0.5850000000000001, 0.43799999999999994, 0.362, 0.3053333333333333, 0.2756666666666667, 0.23866666666666675, 0.22200000000000006, 0.19700000000000004, 0.17600000000000002], [0.9976666666666667, 0.8253333333333333, 0.5526666666666668, 0.4206666666666666, 0.33966666666666673, 0.29633333333333334, 0.26366666666666666, 0.22666666666666677, 0.211, 0.19033333333333338, 0.17466666666666666], [0.9963333333333332, 0.7683333333333332, 0.48733333333333334, 0.38799999999999996, 0.32866666666666666, 0.2813333333333334, 0.24033333333333343, 0.21533333333333343, 0.198, 0.18333333333333338, 0.16566666666666666], [0.9939999999999998, 0.7176666666666666, 0.47333333333333344, 0.378, 0.30099999999999993, 0.26499999999999996, 0.24133333333333334, 0.21300000000000002, 0.1876666666666667, 0.17700000000000005, 0.1646666666666667]]
