# Supplementary material for: The Effect of Local and Global Interventions on Epidemic Spreading
Source: Int J Environ Res Public Health. 2021 Nov 30;18(23):12627. doi: 10.3390/ijerph182312627 (PMC8657414; doi:10.3390/ijerph182312627)
Supplement: Supplementary file 1 [file ijerph-18-12627-s001.zip › Supplementary Materials/results of data/3/the intensity_S/Ei=14.json]

[[1.0, 1.0, 0.9943333333333331, 0.9879999999999998, 0.9826666666666662, 0.9693333333333333, 0.9570000000000002, 0.9383333333333336, 0.9413333333333338, 0.927, 0.9280000000000002], [1.0, 0.999, 0.9929999999999998, 0.9533333333333333, 0.759, 0.5586666666666668, 0.4723333333333334, 0.4106666666666668, 0.3700000000000001, 0.3173333333333333, 0.2919999999999999], [1.0, 0.9969999999999999, 0.9599999999999997, 0.7693333333333333, 0.6033333333333333, 0.4669999999999999, 0.39399999999999996, 0.35133333333333316, 0.3156666666666666, 0.276, 0.24500000000000008], [1.0, 0.9966666666666665, 0.9159999999999999, 0.6616666666666666, 0.5006666666666667, 0.42466666666666664, 0.35733333333333334, 0.3186666666666666, 0.28200000000000003, 0.25700000000000006, 0.23066666666666666], [1.0, 0.9933333333333331, 0.8020000000000002, 0.5856666666666668, 0.45566666666666666, 0.38999999999999996, 0.33766666666666656, 0.29999999999999993, 0.26433333333333336, 0.23233333333333342, 0.21800000000000005], [0.9993333333333332, 0.9873333333333333, 0.7276666666666666, 0.5143333333333334, 0.431, 0.36733333333333323, 0.31599999999999995, 0.28533333333333327, 0.2536666666666666, 0.2280000000000001, 0.21000000000000008], [0.9993333333333333, 0.9633333333333334, 0.6956666666666667, 0.5429999999999999, 0.3933333333333333, 0.3423333333333333, 0.29666666666666663, 0.273, 0.23533333333333334, 0.2073333333333333, 0.198], [0.999, 0.8973333333333335, 0.5913333333333334, 0.4800000000000001, 0.3733333333333333, 0.31633333333333336, 0.28066666666666673, 0.23733333333333337, 0.2293333333333334, 0.20933333333333332, 0.18900000000000003], [0.9979999999999999, 0.8609999999999999, 0.576, 0.4320000000000001, 0.3516666666666666, 0.3053333333333333, 0.261, 0.23366666666666672, 0.21566666666666673, 0.19300000000000003, 0.18133333333333332], [0.9959999999999998, 0.8100000000000002, 0.49233333333333335, 0.3986666666666666, 0.3379999999999999, 0.2770000000000001, 0.2586666666666667, 0.22800000000000006, 0.20766666666666675, 0.1920000000000001, 0.18066666666666667], [0.9939999999999996, 0.7063333333333333, 0.5046666666666668, 0.37366666666666665, 0.3083333333333333, 0.2786666666666667, 0.23300000000000007, 0.21600000000000008, 0.199, 0.18100000000000002, 0.1703333333333333]]
