# Supplementary material for: The Effect of Local and Global Interventions on Epidemic Spreading
Source: Int J Environ Res Public Health. 2021 Nov 30;18(23):12627. doi: 10.3390/ijerph182312627 (PMC8657414; doi:10.3390/ijerph182312627)
Supplement: Supplementary file 1 [file ijerph-18-12627-s001.zip › Supplementary Materials/results of data/3/the intensity_S/Ei=15.json]

[[1.0, 0.999, 0.9946666666666665, 0.9889999999999997, 0.9809999999999998, 0.9713333333333333, 0.965, 0.9526666666666669, 0.9299999999999998, 0.913, 0.9350000000000002], [1.0, 0.9993333333333333, 0.9879999999999999, 0.9413333333333331, 0.7796666666666666, 0.624, 0.4943333333333334, 0.43000000000000005, 0.37, 0.33633333333333326, 0.3043333333333333], [1.0, 0.9973333333333332, 0.975, 0.7896666666666666, 0.6113333333333334, 0.47933333333333333, 0.41233333333333333, 0.3596666666666667, 0.32366666666666666, 0.2973333333333332, 0.2656666666666666], [1.0, 0.9943333333333333, 0.9136666666666664, 0.6303333333333333, 0.5316666666666667, 0.42366666666666664, 0.3739999999999999, 0.3306666666666666, 0.29933333333333334, 0.2773333333333334, 0.24566666666666667], [0.999, 0.9929999999999999, 0.8179999999999998, 0.5860000000000001, 0.45566666666666666, 0.4003333333333334, 0.335, 0.3063333333333333, 0.27233333333333326, 0.24300000000000002, 0.23200000000000004], [0.999, 0.9846666666666665, 0.7393333333333334, 0.5459999999999999, 0.4356666666666666, 0.35933333333333334, 0.30999999999999994, 0.275, 0.2466666666666667, 0.23266666666666666, 0.21433333333333335], [0.9989999999999999, 0.9526666666666663, 0.6506666666666665, 0.48333333333333334, 0.39133333333333337, 0.3429999999999999, 0.3036666666666666, 0.2729999999999999, 0.2376666666666667, 0.22000000000000006, 0.2013333333333334], [0.9973333333333333, 0.9093333333333334, 0.6003333333333333, 0.4933333333333333, 0.37933333333333336, 0.32233333333333325, 0.289, 0.25400000000000006, 0.23600000000000004, 0.2116666666666667, 0.19600000000000006], [0.9969999999999999, 0.8323333333333333, 0.5420000000000001, 0.4556666666666666, 0.3476666666666666, 0.31233333333333324, 0.2683333333333333, 0.24400000000000005, 0.21633333333333335, 0.194, 0.18633333333333335], [0.9969999999999999, 0.7573333333333331, 0.542, 0.41366666666666657, 0.32799999999999996, 0.28833333333333333, 0.252, 0.2276666666666667, 0.21266666666666673, 0.1956666666666667, 0.17600000000000005], [0.9916666666666664, 0.7146666666666667, 0.4773333333333334, 0.3830000000000001, 0.3163333333333333, 0.2780000000000001, 0.271, 0.22133333333333333, 0.2036666666666667, 0.18966666666666668, 0.17066666666666663]]
