# Supplementary material for: The Effect of Local and Global Interventions on Epidemic Spreading
Source: Int J Environ Res Public Health. 2021 Nov 30;18(23):12627. doi: 10.3390/ijerph182312627 (PMC8657414; doi:10.3390/ijerph182312627)
Supplement: Supplementary file 1 [file ijerph-18-12627-s001.zip › Supplementary Materials/results of data/3/the intensity_S/Ei=16.json]

[[1.0, 1.0, 0.9953333333333331, 0.991333333333333, 0.9783333333333333, 0.968, 0.9693333333333334, 0.9493333333333335, 0.9423333333333334, 0.9336666666666669, 0.9250000000000002], [1.0, 0.999, 0.9859999999999999, 0.9599999999999997, 0.7829999999999999, 0.6393333333333333, 0.537, 0.444, 0.38933333333333336, 0.35266666666666663, 0.3106666666666666], [1.0, 0.9979999999999999, 0.9686666666666663, 0.8316666666666666, 0.6246666666666666, 0.49700000000000005, 0.4303333333333334, 0.3826666666666666, 0.3346666666666666, 0.3016666666666667, 0.2733333333333333], [0.9996666666666667, 0.9956666666666664, 0.9106666666666666, 0.6546666666666666, 0.5096666666666666, 0.44333333333333325, 0.40066666666666667, 0.33266666666666667, 0.3223333333333333, 0.26966666666666667, 0.25366666666666665], [1.0, 0.9889999999999998, 0.8246666666666668, 0.6263333333333334, 0.47333333333333333, 0.3983333333333333, 0.3433333333333333, 0.3086666666666666, 0.2753333333333334, 0.26033333333333336, 0.23633333333333342], [0.999, 0.9753333333333332, 0.7556666666666665, 0.5343333333333333, 0.46533333333333343, 0.3786666666666666, 0.325, 0.295, 0.2683333333333334, 0.23033333333333336, 0.22566666666666665], [0.999, 0.9493333333333333, 0.6706666666666667, 0.4786666666666667, 0.4120000000000001, 0.3363333333333333, 0.2963333333333332, 0.2853333333333333, 0.252, 0.22266666666666668, 0.20733333333333345], [0.9969999999999998, 0.9216666666666667, 0.5936666666666668, 0.4570000000000002, 0.38433333333333336, 0.32899999999999996, 0.2876666666666666, 0.25200000000000006, 0.23866666666666672, 0.219, 0.19666666666666666], [0.9979999999999999, 0.8303333333333334, 0.5553333333333333, 0.45199999999999996, 0.3526666666666667, 0.31900000000000006, 0.26400000000000007, 0.25133333333333335, 0.22200000000000006, 0.2086666666666667, 0.18866666666666668], [0.9969999999999997, 0.8033333333333332, 0.5316666666666667, 0.43066666666666664, 0.3413333333333333, 0.29766666666666663, 0.26633333333333337, 0.23233333333333334, 0.20266666666666672, 0.19600000000000004, 0.17666666666666664], [0.9963333333333331, 0.7376666666666668, 0.49466666666666664, 0.38899999999999996, 0.31699999999999995, 0.29000000000000004, 0.24999999999999997, 0.22666666666666677, 0.21166666666666673, 0.19066666666666668, 0.17533333333333337]]
