# Supplementary material for: The Effect of Local and Global Interventions on Epidemic Spreading
Source: Int J Environ Res Public Health. 2021 Nov 30;18(23):12627. doi: 10.3390/ijerph182312627 (PMC8657414; doi:10.3390/ijerph182312627)
Supplement: Supplementary file 1 [file ijerph-18-12627-s001.zip › Supplementary Materials/results of data/3/the intensity_S/Ei=17.json]

[[1.0, 1.0, 0.9966666666666665, 0.9893333333333328, 0.9833333333333332, 0.9683333333333335, 0.9663333333333334, 0.95, 0.948, 0.9296666666666666, 0.9200000000000003], [1.0, 0.9986666666666666, 0.9866666666666666, 0.9440000000000002, 0.8173333333333334, 0.6446666666666668, 0.5496666666666667, 0.462, 0.40966666666666673, 0.3643333333333334, 0.32266666666666666], [0.9996666666666667, 0.9956666666666665, 0.9816666666666666, 0.7876666666666666, 0.6113333333333332, 0.5013333333333333, 0.43266666666666664, 0.38099999999999995, 0.3486666666666667, 0.31666666666666665, 0.2826666666666666], [1.0, 0.9966666666666664, 0.93, 0.6866666666666668, 0.5313333333333332, 0.44233333333333325, 0.3906666666666668, 0.3496666666666666, 0.32, 0.2783333333333333, 0.2653333333333334], [1.0, 0.9936666666666665, 0.8273333333333334, 0.6023333333333335, 0.47233333333333327, 0.41500000000000015, 0.3633333333333334, 0.3203333333333332, 0.29066666666666663, 0.25833333333333336, 0.24066666666666675], [0.9993333333333332, 0.9853333333333333, 0.7919999999999998, 0.5413333333333333, 0.44366666666666654, 0.38133333333333336, 0.3360000000000001, 0.29533333333333334, 0.25800000000000006, 0.2506666666666667, 0.2203333333333334], [0.9993333333333333, 0.9523333333333333, 0.6503333333333333, 0.5103333333333333, 0.41333333333333333, 0.34600000000000003, 0.3166666666666666, 0.2816666666666666, 0.25333333333333335, 0.23599999999999996, 0.21233333333333337], [0.9959999999999998, 0.9006666666666664, 0.6120000000000001, 0.4730000000000001, 0.37866666666666665, 0.33499999999999996, 0.29666666666666663, 0.26133333333333336, 0.23800000000000004, 0.23066666666666671, 0.19666666666666668], [0.9959999999999998, 0.8769999999999999, 0.5613333333333334, 0.4303333333333334, 0.3553333333333333, 0.31333333333333324, 0.27799999999999997, 0.2593333333333334, 0.2323333333333334, 0.2163333333333334, 0.19400000000000003], [0.9963333333333332, 0.7596666666666666, 0.5216666666666666, 0.4093333333333334, 0.33499999999999985, 0.3013333333333333, 0.2643333333333333, 0.24100000000000005, 0.21433333333333338, 0.20366666666666677, 0.18733333333333338], [0.9936666666666663, 0.7010000000000001, 0.498, 0.41600000000000015, 0.3336666666666666, 0.28400000000000003, 0.25133333333333335, 0.22400000000000006, 0.20233333333333337, 0.19833333333333336, 0.17633333333333331]]
