# Supplementary material for: The Effect of Local and Global Interventions on Epidemic Spreading
Source: Int J Environ Res Public Health. 2021 Nov 30;18(23):12627. doi: 10.3390/ijerph182312627 (PMC8657414; doi:10.3390/ijerph182312627)
Supplement: Supplementary file 1 [file ijerph-18-12627-s001.zip › Supplementary Materials/results of data/3/the intensity_S/Ei=18.json]

[[1.0, 0.9993333333333333, 0.9966666666666665, 0.9896666666666663, 0.9809999999999999, 0.9733333333333334, 0.9656666666666666, 0.9540000000000001, 0.942, 0.9420000000000001, 0.9126666666666666], [1.0, 0.999, 0.9873333333333333, 0.9543333333333331, 0.8403333333333332, 0.648, 0.5213333333333333, 0.4723333333333334, 0.4166666666666667, 0.3856666666666667, 0.3373333333333334], [1.0, 0.9966666666666666, 0.9703333333333332, 0.8169999999999996, 0.5956666666666667, 0.5176666666666666, 0.4533333333333333, 0.38800000000000007, 0.35133333333333333, 0.3273333333333333, 0.2936666666666666], [1.0, 0.9936666666666665, 0.9310000000000003, 0.6646666666666668, 0.5356666666666666, 0.4566666666666668, 0.4030000000000001, 0.34799999999999986, 0.31899999999999995, 0.2923333333333334, 0.2716666666666666], [1.0, 0.9859999999999999, 0.826, 0.613, 0.5060000000000001, 0.4146666666666667, 0.3536666666666666, 0.3293333333333333, 0.2826666666666667, 0.2716666666666666, 0.251], [0.9993333333333333, 0.9826666666666665, 0.7596666666666666, 0.5716666666666667, 0.4596666666666667, 0.374, 0.32599999999999996, 0.29699999999999993, 0.27566666666666667, 0.24300000000000005, 0.2296666666666667], [0.9986666666666667, 0.9519999999999998, 0.6543333333333335, 0.5306666666666666, 0.4169999999999999, 0.3656666666666667, 0.31766666666666665, 0.2826666666666667, 0.26200000000000007, 0.23400000000000004, 0.22333333333333344], [0.9959999999999998, 0.9286666666666668, 0.6153333333333333, 0.45499999999999996, 0.39300000000000007, 0.34199999999999997, 0.2963333333333333, 0.27299999999999996, 0.2446666666666667, 0.22733333333333336, 0.21233333333333332], [0.9986666666666666, 0.8403333333333335, 0.5686666666666668, 0.44333333333333336, 0.3896666666666667, 0.3156666666666666, 0.2903333333333333, 0.25833333333333336, 0.24066666666666672, 0.20833333333333345, 0.20200000000000004], [0.9949999999999998, 0.8033333333333333, 0.5456666666666667, 0.413, 0.35700000000000004, 0.30766666666666675, 0.26433333333333336, 0.24900000000000003, 0.22500000000000003, 0.2196666666666667, 0.18633333333333335], [0.9936666666666664, 0.7620000000000001, 0.5096666666666666, 0.39433333333333326, 0.34166666666666673, 0.2783333333333334, 0.2546666666666667, 0.2383333333333334, 0.21300000000000005, 0.19833333333333333, 0.18233333333333338]]
