# Supplementary material for: The Effect of Local and Global Interventions on Epidemic Spreading
Source: Int J Environ Res Public Health. 2021 Nov 30;18(23):12627. doi: 10.3390/ijerph182312627 (PMC8657414; doi:10.3390/ijerph182312627)
Supplement: Supplementary file 1 [file ijerph-18-12627-s001.zip › Supplementary Materials/results of data/3/the intensity_S/Ei=19.json]

[[1.0, 1.0, 0.9949999999999996, 0.9919999999999995, 0.9843333333333332, 0.9706666666666666, 0.967333333333333, 0.9540000000000001, 0.954, 0.9366666666666668, 0.9319999999999998], [1.0, 0.9979999999999999, 0.9899999999999997, 0.9486666666666665, 0.8190000000000001, 0.6703333333333333, 0.5553333333333333, 0.47366666666666674, 0.4326666666666667, 0.38266666666666654, 0.3566666666666666], [1.0, 0.9949999999999998, 0.9773333333333333, 0.8176666666666664, 0.6156666666666667, 0.5183333333333333, 0.4493333333333335, 0.41666666666666674, 0.369, 0.3243333333333333, 0.30766666666666664], [1.0, 0.9949999999999999, 0.8946666666666668, 0.6856666666666666, 0.5663333333333334, 0.4610000000000001, 0.40566666666666673, 0.3563333333333333, 0.321, 0.305, 0.2806666666666667], [0.9996666666666667, 0.9896666666666666, 0.8436666666666669, 0.6186666666666666, 0.5000000000000001, 0.42466666666666686, 0.38133333333333325, 0.33, 0.29300000000000004, 0.2796666666666667, 0.26200000000000007], [0.9996666666666667, 0.9739999999999999, 0.7650000000000001, 0.5296666666666667, 0.45933333333333337, 0.39633333333333337, 0.3363333333333333, 0.30433333333333334, 0.2720000000000001, 0.2503333333333334, 0.24133333333333332], [0.9983333333333332, 0.9513333333333333, 0.658, 0.5056666666666667, 0.44166666666666665, 0.3646666666666667, 0.3133333333333332, 0.2963333333333333, 0.2723333333333333, 0.24766666666666662, 0.21600000000000005], [0.9969999999999999, 0.9099999999999998, 0.6140000000000001, 0.4646666666666668, 0.39166666666666666, 0.3399999999999999, 0.3063333333333332, 0.2700000000000001, 0.25300000000000006, 0.23933333333333331, 0.21400000000000002], [0.9963333333333331, 0.8276666666666668, 0.5743333333333334, 0.44766666666666666, 0.38266666666666677, 0.3253333333333333, 0.2923333333333333, 0.25200000000000006, 0.23833333333333342, 0.22333333333333333, 0.20133333333333336], [0.9949999999999998, 0.7726666666666667, 0.5393333333333334, 0.45666666666666667, 0.345, 0.3000000000000001, 0.2713333333333333, 0.2583333333333334, 0.22000000000000006, 0.20666666666666675, 0.19966666666666674], [0.9936666666666665, 0.7266666666666665, 0.5056666666666667, 0.4016666666666667, 0.3333333333333333, 0.2983333333333334, 0.26833333333333337, 0.23233333333333334, 0.22533333333333336, 0.20999999999999996, 0.19433333333333333]]
