# Supplementary material for: The Effect of Local and Global Interventions on Epidemic Spreading
Source: Int J Environ Res Public Health. 2021 Nov 30;18(23):12627. doi: 10.3390/ijerph182312627 (PMC8657414; doi:10.3390/ijerph182312627)
Supplement: Supplementary file 1 [file ijerph-18-12627-s001.zip › Supplementary Materials/results of data/3/the intensity_S/Ei=2.json]

[[1.0, 0.999, 0.9889999999999998, 0.9813333333333334, 0.9593333333333331, 0.9489999999999998, 0.9383333333333332, 0.9400000000000002, 0.9343333333333333, 0.9383333333333337, 0.9300000000000004], [1.0, 0.9983333333333332, 0.9396666666666668, 0.48433333333333317, 0.26833333333333337, 0.17833333333333332, 0.12733333333333335, 0.09733333333333334, 0.0736666666666667, 0.057666666666666706, 0.04600000000000002], [1.0, 0.9943333333333331, 0.7686666666666666, 0.36733333333333323, 0.23266666666666674, 0.16266666666666665, 0.11633333333333334, 0.09100000000000001, 0.07133333333333337, 0.053333333333333365, 0.04266666666666668], [1.0, 0.9929999999999999, 0.5809999999999998, 0.4103333333333334, 0.2123333333333334, 0.15100000000000005, 0.11133333333333333, 0.0836666666666667, 0.06433333333333338, 0.050666666666666686, 0.04066666666666669], [0.9993333333333333, 0.9779999999999996, 0.4946666666666667, 0.2776666666666667, 0.18800000000000006, 0.16799999999999998, 0.10400000000000002, 0.07900000000000001, 0.05833333333333337, 0.0476666666666667, 0.04000000000000002], [0.9993333333333333, 0.9096666666666667, 0.45233333333333337, 0.33033333333333326, 0.181, 0.13333333333333333, 0.09733333333333336, 0.10633333333333332, 0.05966666666666671, 0.04666666666666668, 0.03766666666666669], [0.999, 0.8123333333333332, 0.4, 0.2596666666666667, 0.16333333333333336, 0.12333333333333335, 0.09066666666666669, 0.07133333333333335, 0.05400000000000003, 0.04466666666666668, 0.03533333333333335], [0.9986666666666667, 0.6666666666666666, 0.3413333333333333, 0.2703333333333334, 0.15433333333333335, 0.11433333333333336, 0.08666666666666667, 0.06533333333333338, 0.05300000000000003, 0.04233333333333335, 0.033000000000000015], [0.9973333333333333, 0.6026666666666667, 0.2943333333333333, 0.20300000000000004, 0.1436666666666667, 0.10666666666666669, 0.08100000000000003, 0.06433333333333338, 0.048666666666666684, 0.04166666666666669, 0.032000000000000015], [0.9939999999999997, 0.5923333333333335, 0.2933333333333333, 0.18400000000000008, 0.13466666666666666, 0.10133333333333336, 0.07600000000000003, 0.06166666666666671, 0.04800000000000003, 0.03733333333333334, 0.030666666666666682], [0.9939999999999998, 0.504, 0.2563333333333334, 0.1753333333333333, 0.12666666666666665, 0.09533333333333334, 0.07400000000000002, 0.05866666666666671, 0.04566666666666668, 0.038333333333333344, 0.030333333333333344]]
