# Supplementary material for: The Effect of Local and Global Interventions on Epidemic Spreading
Source: Int J Environ Res Public Health. 2021 Nov 30;18(23):12627. doi: 10.3390/ijerph182312627 (PMC8657414; doi:10.3390/ijerph182312627)
Supplement: Supplementary file 1 [file ijerph-18-12627-s001.zip › Supplementary Materials/results of data/3/the intensity_S/Ei=20.json]

[[1.0, 0.9996666666666666, 0.9946666666666663, 0.9886666666666662, 0.9833333333333332, 0.975, 0.9620000000000001, 0.9536666666666667, 0.9446666666666665, 0.9209999999999999, 0.917], [1.0, 0.9973333333333333, 0.9899999999999997, 0.961, 0.822, 0.6869999999999999, 0.565, 0.4973333333333334, 0.4466666666666666, 0.41033333333333327, 0.3696666666666666], [1.0, 0.9959999999999998, 0.9669999999999997, 0.8149999999999998, 0.6336666666666666, 0.5470000000000002, 0.4800000000000001, 0.4073333333333335, 0.36933333333333335, 0.35400000000000004, 0.3056666666666666], [1.0, 0.9913333333333331, 0.9146666666666667, 0.6746666666666667, 0.5703333333333334, 0.4740000000000001, 0.4293333333333333, 0.36766666666666675, 0.32766666666666666, 0.30000000000000004, 0.2783333333333333], [0.9996666666666667, 0.9893333333333332, 0.8213333333333335, 0.6066666666666667, 0.4933333333333333, 0.42433333333333334, 0.36566666666666664, 0.32799999999999996, 0.29499999999999993, 0.2746666666666667, 0.25400000000000006], [0.9996666666666667, 0.9773333333333329, 0.7543333333333335, 0.5439999999999999, 0.4450000000000002, 0.38400000000000006, 0.34433333333333327, 0.317, 0.2826666666666667, 0.27133333333333337, 0.24266666666666667], [0.9993333333333333, 0.947333333333333, 0.7013333333333335, 0.5236666666666667, 0.4136666666666668, 0.36933333333333335, 0.33, 0.2943333333333333, 0.26499999999999996, 0.25000000000000006, 0.227], [0.9986666666666666, 0.9179999999999998, 0.6116666666666667, 0.4580000000000001, 0.42233333333333334, 0.3383333333333333, 0.30733333333333324, 0.2883333333333333, 0.2566666666666667, 0.2373333333333334, 0.22066666666666673], [0.9966666666666665, 0.8436666666666667, 0.5826666666666668, 0.46299999999999997, 0.37199999999999994, 0.3346666666666667, 0.2963333333333333, 0.2626666666666667, 0.2406666666666667, 0.2303333333333334, 0.20766666666666672], [0.9966666666666664, 0.8036666666666665, 0.5403333333333332, 0.42733333333333334, 0.357, 0.3476666666666666, 0.27566666666666667, 0.24600000000000002, 0.23100000000000007, 0.21000000000000005, 0.1966666666666667], [0.9939999999999998, 0.7276666666666666, 0.533, 0.3976666666666667, 0.343, 0.30299999999999994, 0.2703333333333333, 0.24300000000000002, 0.23433333333333337, 0.203, 0.19166666666666668]]
