# Supplementary material for: The Effect of Local and Global Interventions on Epidemic Spreading
Source: Int J Environ Res Public Health. 2021 Nov 30;18(23):12627. doi: 10.3390/ijerph182312627 (PMC8657414; doi:10.3390/ijerph182312627)
Supplement: Supplementary file 1 [file ijerph-18-12627-s001.zip › Supplementary Materials/results of data/3/the intensity_S/Ei=21.json]

[[1.0, 0.9983333333333332, 0.9949999999999998, 0.9916666666666664, 0.9799999999999998, 0.9746666666666666, 0.9703333333333332, 0.9516666666666667, 0.9329999999999999, 0.9530000000000001, 0.9156666666666667], [1.0, 0.9979999999999998, 0.9896666666666665, 0.9603333333333329, 0.8550000000000001, 0.6656666666666666, 0.57, 0.5036666666666666, 0.4646666666666668, 0.4103333333333335, 0.3843333333333333], [1.0, 0.9953333333333333, 0.9773333333333333, 0.8506666666666666, 0.6543333333333335, 0.5419999999999999, 0.4726666666666665, 0.42833333333333334, 0.37933333333333336, 0.35466666666666674, 0.3196666666666666], [1.0, 0.9956666666666666, 0.9453333333333332, 0.7013333333333335, 0.5736666666666665, 0.48533333333333334, 0.42566666666666664, 0.36666666666666664, 0.34199999999999997, 0.31400000000000006, 0.276], [0.9996666666666667, 0.9896666666666665, 0.8136666666666669, 0.6406666666666667, 0.5143333333333333, 0.42500000000000004, 0.3916666666666666, 0.3373333333333333, 0.3063333333333334, 0.291, 0.25500000000000006], [0.9996666666666667, 0.9699999999999999, 0.7783333333333334, 0.5770000000000001, 0.44733333333333347, 0.3810000000000001, 0.35966666666666663, 0.3143333333333333, 0.2886666666666667, 0.26266666666666666, 0.24633333333333338], [0.9986666666666667, 0.9546666666666664, 0.6916666666666665, 0.5203333333333334, 0.42933333333333334, 0.37466666666666665, 0.322, 0.2923333333333333, 0.268, 0.25266666666666665, 0.23500000000000001], [0.9976666666666667, 0.9166666666666666, 0.611, 0.4740000000000001, 0.404, 0.3416666666666666, 0.308, 0.2843333333333334, 0.25466666666666665, 0.23900000000000002, 0.2296666666666667], [0.9973333333333333, 0.8336666666666664, 0.6086666666666668, 0.44333333333333336, 0.37666666666666676, 0.328, 0.28966666666666663, 0.26333333333333336, 0.23466666666666675, 0.23966666666666658, 0.2133333333333334], [0.9956666666666667, 0.7899999999999998, 0.5730000000000002, 0.41633333333333317, 0.3616666666666667, 0.3236666666666667, 0.28233333333333327, 0.2656666666666666, 0.23166666666666677, 0.21566666666666673, 0.207], [0.989, 0.7006666666666668, 0.5183333333333333, 0.40566666666666673, 0.3423333333333333, 0.3069999999999999, 0.264, 0.24800000000000005, 0.22366666666666662, 0.20400000000000001, 0.20300000000000004]]
