# Supplementary material for: The Effect of Local and Global Interventions on Epidemic Spreading
Source: Int J Environ Res Public Health. 2021 Nov 30;18(23):12627. doi: 10.3390/ijerph182312627 (PMC8657414; doi:10.3390/ijerph182312627)
Supplement: Supplementary file 1 [file ijerph-18-12627-s001.zip › Supplementary Materials/results of data/3/the intensity_S/Ei=22.json]

[[1.0, 0.9996666666666666, 0.9929999999999997, 0.990333333333333, 0.9829999999999998, 0.9736666666666669, 0.9683333333333333, 0.957, 0.9396666666666668, 0.9356666666666665, 0.9366666666666668], [1.0, 0.9973333333333333, 0.9903333333333333, 0.9606666666666664, 0.8369999999999997, 0.6933333333333332, 0.5849999999999999, 0.5126666666666667, 0.46699999999999997, 0.4313333333333333, 0.38833333333333336], [1.0, 0.9963333333333331, 0.9773333333333329, 0.8176666666666664, 0.6636666666666666, 0.5223333333333333, 0.48366666666666674, 0.4166666666666667, 0.38166666666666665, 0.3533333333333333, 0.326], [1.0, 0.9949999999999998, 0.9083333333333332, 0.7300000000000001, 0.5716666666666667, 0.47866666666666674, 0.4063333333333333, 0.3856666666666666, 0.3406666666666666, 0.327, 0.2896666666666666], [0.9996666666666667, 0.989333333333333, 0.8320000000000001, 0.6626666666666668, 0.5113333333333334, 0.42033333333333334, 0.37633333333333324, 0.3516666666666666, 0.3176666666666667, 0.2963333333333333, 0.26266666666666666], [0.9993333333333333, 0.9786666666666667, 0.8163333333333332, 0.5509999999999999, 0.4660000000000001, 0.3913333333333332, 0.367, 0.3246666666666666, 0.2913333333333333, 0.27799999999999997, 0.2543333333333334], [0.9969999999999999, 0.9486666666666665, 0.6806666666666668, 0.524, 0.4686666666666668, 0.3769999999999999, 0.32766666666666666, 0.298, 0.2756666666666666, 0.2586666666666667, 0.23966666666666667], [0.9979999999999999, 0.909, 0.6616666666666665, 0.4839999999999999, 0.4023333333333334, 0.3556666666666667, 0.31033333333333324, 0.2823333333333334, 0.251, 0.2426666666666667, 0.24166666666666667], [0.9963333333333332, 0.827, 0.5670000000000001, 0.4880000000000001, 0.3789999999999999, 0.33799999999999997, 0.2876666666666667, 0.26366666666666666, 0.25533333333333336, 0.24166666666666675, 0.21133333333333335], [0.9939999999999997, 0.7786666666666665, 0.5313333333333333, 0.44166666666666665, 0.36733333333333335, 0.31533333333333335, 0.2869999999999999, 0.26766666666666666, 0.22900000000000004, 0.21800000000000003, 0.2053333333333334], [0.9936666666666664, 0.765, 0.5063333333333334, 0.41133333333333333, 0.3350000000000001, 0.30299999999999994, 0.2833333333333333, 0.247, 0.22966666666666674, 0.22633333333333336, 0.1950000000000001]]
