# Supplementary material for: The Effect of Local and Global Interventions on Epidemic Spreading
Source: Int J Environ Res Public Health. 2021 Nov 30;18(23):12627. doi: 10.3390/ijerph182312627 (PMC8657414; doi:10.3390/ijerph182312627)
Supplement: Supplementary file 1 [file ijerph-18-12627-s001.zip › Supplementary Materials/results of data/3/the intensity_S/Ei=23.json]

[[1.0, 0.9996666666666667, 0.9969999999999999, 0.9906666666666664, 0.9859999999999997, 0.9713333333333334, 0.9613333333333333, 0.9620000000000001, 0.9450000000000001, 0.9396666666666668, 0.9029999999999999], [1.0, 0.9979999999999999, 0.9943333333333333, 0.9449999999999998, 0.801, 0.6993333333333334, 0.6020000000000001, 0.5156666666666667, 0.494, 0.42500000000000004, 0.3943333333333333], [1.0, 0.9973333333333332, 0.9723333333333332, 0.8200000000000001, 0.6480000000000001, 0.532, 0.4903333333333333, 0.4350000000000001, 0.3866666666666666, 0.37266666666666665, 0.333], [1.0, 0.9916666666666665, 0.9299999999999999, 0.7126666666666666, 0.5830000000000002, 0.4783333333333334, 0.4223333333333334, 0.3916666666666666, 0.3476666666666667, 0.3260000000000001, 0.29900000000000004], [0.9996666666666666, 0.9876666666666665, 0.8569999999999998, 0.6053333333333334, 0.5096666666666667, 0.434, 0.38166666666666665, 0.35266666666666674, 0.31699999999999995, 0.2923333333333334, 0.26933333333333337], [0.999, 0.9753333333333332, 0.7696666666666666, 0.553, 0.46133333333333343, 0.4080000000000001, 0.3623333333333333, 0.3213333333333333, 0.2969999999999999, 0.2763333333333334, 0.257], [0.9976666666666666, 0.9563333333333334, 0.6596666666666667, 0.5133333333333334, 0.443, 0.37733333333333335, 0.33433333333333326, 0.30066666666666664, 0.2863333333333334, 0.25366666666666665, 0.24900000000000005], [0.9986666666666666, 0.9233333333333336, 0.641, 0.4796666666666668, 0.4196666666666666, 0.3573333333333333, 0.3163333333333333, 0.2780000000000001, 0.2536666666666667, 0.23966666666666675, 0.23300000000000004], [0.9973333333333333, 0.891, 0.5916666666666667, 0.45400000000000007, 0.3723333333333334, 0.33866666666666667, 0.29566666666666663, 0.27399999999999997, 0.2546666666666667, 0.24300000000000005, 0.2116666666666667], [0.993333333333333, 0.7923333333333333, 0.5436666666666666, 0.42933333333333334, 0.361, 0.3309999999999999, 0.28733333333333333, 0.25400000000000006, 0.24600000000000002, 0.2566666666666667, 0.2096666666666667], [0.9936666666666664, 0.7316666666666666, 0.5106666666666667, 0.43300000000000005, 0.3566666666666667, 0.301, 0.27366666666666667, 0.24800000000000003, 0.22800000000000004, 0.2083333333333334, 0.20800000000000002]]
