# Supplementary material for: The Effect of Local and Global Interventions on Epidemic Spreading
Source: Int J Environ Res Public Health. 2021 Nov 30;18(23):12627. doi: 10.3390/ijerph182312627 (PMC8657414; doi:10.3390/ijerph182312627)
Supplement: Supplementary file 1 [file ijerph-18-12627-s001.zip › Supplementary Materials/results of data/3/the intensity_S/Ei=24.json]

[[1.0, 0.9986666666666666, 0.9946666666666665, 0.990333333333333, 0.9809999999999999, 0.9773333333333333, 0.9683333333333335, 0.965, 0.9486666666666665, 0.9369999999999999, 0.9246666666666666], [1.0, 0.9979999999999998, 0.988333333333333, 0.9466666666666668, 0.8336666666666666, 0.696, 0.5923333333333332, 0.5283333333333333, 0.48133333333333334, 0.44199999999999995, 0.41066666666666674], [1.0, 0.9963333333333332, 0.965333333333333, 0.8343333333333331, 0.6649999999999999, 0.5559999999999999, 0.4846666666666667, 0.43599999999999994, 0.39399999999999996, 0.36933333333333335, 0.34766666666666673], [0.9993333333333333, 0.9946666666666666, 0.9039999999999997, 0.7763333333333334, 0.5609999999999998, 0.4706666666666667, 0.4406666666666667, 0.38033333333333336, 0.3443333333333333, 0.31799999999999995, 0.2936666666666666], [0.9986666666666666, 0.9829999999999999, 0.8213333333333332, 0.6266666666666666, 0.4943333333333334, 0.44433333333333347, 0.3953333333333335, 0.3576666666666667, 0.313, 0.3083333333333333, 0.28833333333333333], [0.9986666666666667, 0.98, 0.7803333333333332, 0.5863333333333335, 0.46499999999999997, 0.3996666666666666, 0.3633333333333333, 0.3223333333333334, 0.32266666666666666, 0.2766666666666666, 0.272], [0.9986666666666666, 0.9593333333333329, 0.6756666666666667, 0.5436666666666667, 0.44433333333333336, 0.37766666666666665, 0.34166666666666673, 0.31666666666666665, 0.29833333333333323, 0.2763333333333334, 0.25833333333333347], [0.9969999999999999, 0.9046666666666668, 0.63, 0.5173333333333333, 0.4216666666666666, 0.3403333333333334, 0.321, 0.2886666666666666, 0.2753333333333333, 0.27266666666666667, 0.24366666666666678], [0.9959999999999998, 0.8823333333333334, 0.5760000000000001, 0.47666666666666685, 0.38633333333333336, 0.32633333333333336, 0.3546666666666667, 0.27766666666666673, 0.25866666666666677, 0.25833333333333325, 0.24800000000000003], [0.994333333333333, 0.7946666666666666, 0.5646666666666668, 0.4340000000000001, 0.3506666666666665, 0.333, 0.31299999999999994, 0.25800000000000006, 0.24133333333333337, 0.22933333333333333, 0.215], [0.9906666666666665, 0.727, 0.5079999999999999, 0.416, 0.35233333333333333, 0.317, 0.2766666666666666, 0.25366666666666665, 0.2536666666666667, 0.22600000000000003, 0.23033333333333342]]
