# Supplementary material for: The Effect of Local and Global Interventions on Epidemic Spreading
Source: Int J Environ Res Public Health. 2021 Nov 30;18(23):12627. doi: 10.3390/ijerph182312627 (PMC8657414; doi:10.3390/ijerph182312627)
Supplement: Supplementary file 1 [file ijerph-18-12627-s001.zip › Supplementary Materials/results of data/3/the intensity_S/Ei=25.json]

[[1.0, 0.999, 0.9936666666666663, 0.9893333333333331, 0.9806666666666666, 0.977, 0.9706666666666668, 0.9483333333333334, 0.9263333333333337, 0.9459999999999997, 0.9133333333333333], [0.9996666666666667, 0.9986666666666666, 0.9909999999999999, 0.9456666666666664, 0.8709999999999999, 0.7190000000000002, 0.5953333333333333, 0.5546666666666665, 0.4863333333333334, 0.46299999999999997, 0.42699999999999994], [0.999, 0.9953333333333331, 0.9823333333333332, 0.7939999999999999, 0.658, 0.5606666666666666, 0.5060000000000001, 0.4343333333333334, 0.4023333333333333, 0.37499999999999994, 0.3473333333333333], [1.0, 0.9916666666666666, 0.9066666666666663, 0.7493333333333332, 0.5690000000000001, 0.4736666666666667, 0.4290000000000001, 0.37033333333333335, 0.3603333333333333, 0.3283333333333332, 0.3043333333333333], [0.9993333333333333, 0.9846666666666668, 0.8296666666666663, 0.6570000000000001, 0.5090000000000001, 0.43666666666666676, 0.39799999999999996, 0.35400000000000004, 0.3243333333333333, 0.3043333333333333, 0.2750000000000001], [0.999, 0.9776666666666664, 0.7590000000000002, 0.5736666666666665, 0.46, 0.4093333333333333, 0.36033333333333323, 0.329, 0.2946666666666666, 0.29066666666666663, 0.296], [0.9993333333333333, 0.9626666666666664, 0.6836666666666668, 0.5563333333333335, 0.46333333333333343, 0.3776666666666667, 0.3576666666666667, 0.3116666666666667, 0.2833333333333334, 0.2763333333333333, 0.2576666666666667], [0.9969999999999998, 0.8983333333333332, 0.6569999999999999, 0.48166666666666663, 0.41300000000000003, 0.36566666666666675, 0.337, 0.30866666666666653, 0.2993333333333333, 0.2846666666666667, 0.26099999999999995], [0.9959999999999999, 0.8413333333333333, 0.602, 0.45866666666666667, 0.41266666666666657, 0.32633333333333336, 0.34400000000000003, 0.294, 0.2996666666666666, 0.26799999999999996, 0.23266666666666663], [0.9943333333333332, 0.7996666666666669, 0.5713333333333332, 0.4353333333333334, 0.3703333333333333, 0.3263333333333333, 0.28533333333333327, 0.2816666666666666, 0.25066666666666665, 0.2513333333333334, 0.23733333333333342], [0.9899999999999998, 0.7403333333333334, 0.527, 0.4333333333333334, 0.35933333333333334, 0.30333333333333334, 0.2983333333333333, 0.26766666666666666, 0.26799999999999996, 0.24466666666666673, 0.2206666666666667]]
