# Supplementary material for: The Effect of Local and Global Interventions on Epidemic Spreading
Source: Int J Environ Res Public Health. 2021 Nov 30;18(23):12627. doi: 10.3390/ijerph182312627 (PMC8657414; doi:10.3390/ijerph182312627)
Supplement: Supplementary file 1 [file ijerph-18-12627-s001.zip › Supplementary Materials/results of data/3/the intensity_S/Ei=3.json]

[[1.0, 0.999, 0.9926666666666664, 0.9806666666666665, 0.9653333333333334, 0.9483333333333329, 0.9386666666666664, 0.9339999999999998, 0.935, 0.9233333333333335, 0.9230000000000003], [1.0, 0.9986666666666666, 0.9599999999999996, 0.5836666666666666, 0.36200000000000004, 0.22766666666666677, 0.1953333333333334, 0.13366666666666666, 0.10433333333333335, 0.08400000000000002, 0.06833333333333336], [1.0, 0.9986666666666666, 0.827, 0.4843333333333334, 0.28300000000000003, 0.2253333333333334, 0.15633333333333335, 0.12233333333333336, 0.09966666666666667, 0.0796666666666667, 0.06533333333333338], [1.0, 0.9893333333333332, 0.6833333333333332, 0.36366666666666664, 0.26233333333333336, 0.18833333333333338, 0.1486666666666667, 0.11800000000000002, 0.09233333333333334, 0.07633333333333336, 0.0636666666666667], [0.9996666666666666, 0.9786666666666667, 0.6786666666666666, 0.3323333333333333, 0.23533333333333334, 0.17733333333333332, 0.1396666666666667, 0.11033333333333337, 0.08933333333333333, 0.07100000000000002, 0.05900000000000004], [1.0, 0.9276666666666666, 0.5963333333333335, 0.35400000000000004, 0.22433333333333338, 0.16699999999999998, 0.134, 0.10533333333333332, 0.079, 0.07000000000000003, 0.05633333333333337], [0.9996666666666666, 0.8330000000000002, 0.42566666666666675, 0.3063333333333334, 0.2073333333333334, 0.15533333333333338, 0.12133333333333333, 0.09966666666666667, 0.08133333333333335, 0.06500000000000003, 0.054333333333333365], [0.9996666666666667, 0.7733333333333333, 0.4136666666666666, 0.2653333333333333, 0.19, 0.14733333333333337, 0.11533333333333334, 0.09500000000000001, 0.07500000000000001, 0.06033333333333337, 0.05133333333333336], [0.997, 0.6996666666666667, 0.3676666666666667, 0.24266666666666675, 0.17766666666666667, 0.1396666666666667, 0.11233333333333337, 0.08866666666666669, 0.07100000000000002, 0.05866666666666671, 0.050000000000000024], [0.9956666666666666, 0.5693333333333334, 0.346, 0.22866666666666666, 0.17200000000000001, 0.132, 0.10433333333333333, 0.08366666666666668, 0.06933333333333337, 0.06000000000000004, 0.04733333333333335], [0.9939999999999997, 0.48866666666666675, 0.3229999999999999, 0.21400000000000005, 0.1603333333333333, 0.12200000000000003, 0.10166666666666667, 0.07933333333333338, 0.06633333333333338, 0.05300000000000003, 0.04500000000000002]]
