# Supplementary material for: The Effect of Local and Global Interventions on Epidemic Spreading
Source: Int J Environ Res Public Health. 2021 Nov 30;18(23):12627. doi: 10.3390/ijerph182312627 (PMC8657414; doi:10.3390/ijerph182312627)
Supplement: Supplementary file 1 [file ijerph-18-12627-s001.zip › Supplementary Materials/results of data/3/the intensity_S/Ei=4.json]

[[1.0, 0.9993333333333333, 0.9929999999999997, 0.9806666666666665, 0.9659999999999999, 0.9496666666666668, 0.9406666666666665, 0.9356666666666664, 0.9256666666666667, 0.9300000000000004, 0.923666666666667], [1.0, 0.9973333333333332, 0.9803333333333331, 0.6836666666666665, 0.39066666666666655, 0.274, 0.20600000000000004, 0.16466666666666668, 0.12866666666666668, 0.11033333333333334, 0.08900000000000001], [1.0, 0.9953333333333333, 0.9303333333333332, 0.5356666666666666, 0.3326666666666666, 0.2503333333333334, 0.18900000000000003, 0.15300000000000002, 0.12566666666666668, 0.09933333333333332, 0.08266666666666667], [1.0, 0.9919999999999998, 0.6916666666666667, 0.455, 0.324, 0.22800000000000012, 0.1826666666666667, 0.146, 0.11600000000000003, 0.09600000000000004, 0.08100000000000002], [1.0, 0.985, 0.6530000000000001, 0.3813333333333333, 0.30833333333333335, 0.21500000000000002, 0.1686666666666667, 0.13633333333333336, 0.11366666666666667, 0.09166666666666669, 0.07700000000000003], [1.0, 0.959, 0.512, 0.3643333333333333, 0.26099999999999995, 0.2053333333333334, 0.163, 0.1296666666666667, 0.10600000000000002, 0.09066666666666667, 0.07400000000000002], [0.999, 0.9123333333333332, 0.5159999999999999, 0.3143333333333333, 0.23800000000000002, 0.18833333333333335, 0.15500000000000005, 0.12466666666666666, 0.101, 0.08666666666666668, 0.07133333333333335], [0.9973333333333333, 0.8433333333333332, 0.49366666666666675, 0.32633333333333336, 0.23200000000000007, 0.18199999999999997, 0.14800000000000005, 0.11666666666666667, 0.09600000000000002, 0.08433333333333336, 0.06833333333333337], [0.9949999999999999, 0.6369999999999999, 0.428, 0.2816666666666667, 0.21300000000000002, 0.172, 0.137, 0.11300000000000003, 0.09666666666666668, 0.07800000000000003, 0.06500000000000003], [0.9956666666666666, 0.626, 0.37833333333333324, 0.2926666666666666, 0.20500000000000002, 0.15700000000000003, 0.13266666666666665, 0.10833333333333335, 0.09066666666666669, 0.07700000000000003, 0.06533333333333337], [0.9929999999999998, 0.6156666666666669, 0.35466666666666663, 0.2426666666666667, 0.18966666666666676, 0.15733333333333335, 0.12666666666666668, 0.10433333333333335, 0.085, 0.07300000000000001, 0.06333333333333338]]
