# Supplementary material for: The Effect of Local and Global Interventions on Epidemic Spreading
Source: Int J Environ Res Public Health. 2021 Nov 30;18(23):12627. doi: 10.3390/ijerph182312627 (PMC8657414; doi:10.3390/ijerph182312627)
Supplement: Supplementary file 1 [file ijerph-18-12627-s001.zip › Supplementary Materials/results of data/3/the intensity_S/Ei=5.json]

[[1.0, 1.0, 0.9936666666666665, 0.9863333333333332, 0.9626666666666666, 0.9490000000000001, 0.9466666666666667, 0.9439999999999997, 0.9386666666666665, 0.9176666666666669, 0.921], [1.0, 0.9976666666666666, 0.9846666666666665, 0.769, 0.45399999999999996, 0.3223333333333334, 0.24500000000000005, 0.19233333333333336, 0.15966666666666668, 0.12966666666666668, 0.11366666666666667], [0.9996666666666667, 0.9973333333333333, 0.9276666666666668, 0.5303333333333333, 0.39133333333333326, 0.2866666666666667, 0.22366666666666674, 0.18033333333333335, 0.15033333333333332, 0.12433333333333335, 0.10666666666666667], [1.0, 0.9943333333333332, 0.7913333333333333, 0.4726666666666665, 0.3346666666666666, 0.2623333333333333, 0.20866666666666672, 0.17033333333333334, 0.1416666666666667, 0.12233333333333334, 0.10100000000000002], [1.0, 0.9836666666666665, 0.6259999999999999, 0.4863333333333333, 0.31599999999999995, 0.24200000000000002, 0.2216666666666667, 0.16366666666666668, 0.13866666666666666, 0.11300000000000002, 0.10100000000000002], [1.0, 0.9556666666666666, 0.5996666666666667, 0.377, 0.309, 0.22866666666666677, 0.1876666666666667, 0.15333333333333335, 0.12766666666666668, 0.11266666666666666, 0.09233333333333336], [0.9996666666666666, 0.9086666666666665, 0.49433333333333346, 0.35433333333333333, 0.266, 0.21866666666666673, 0.17766666666666664, 0.15033333333333332, 0.12333333333333331, 0.10433333333333335, 0.08866666666666669], [0.9993333333333333, 0.8379999999999997, 0.4450000000000001, 0.38300000000000006, 0.24900000000000008, 0.23800000000000007, 0.17099999999999996, 0.14266666666666666, 0.12266666666666665, 0.1016666666666667, 0.08633333333333336], [0.9973333333333332, 0.7756666666666667, 0.48733333333333334, 0.31333333333333335, 0.23933333333333345, 0.19866666666666669, 0.16033333333333336, 0.132, 0.11633333333333337, 0.09533333333333334, 0.08533333333333334], [0.9983333333333333, 0.692, 0.386, 0.29300000000000004, 0.23099999999999998, 0.18133333333333335, 0.15433333333333332, 0.128, 0.1086666666666667, 0.09433333333333332, 0.08066666666666668], [0.9933333333333331, 0.6256666666666667, 0.36499999999999994, 0.27899999999999997, 0.21833333333333335, 0.17633333333333331, 0.1483333333333333, 0.123, 0.10466666666666667, 0.09233333333333336, 0.07700000000000003]]
