# Supplementary material for: The Effect of Local and Global Interventions on Epidemic Spreading
Source: Int J Environ Res Public Health. 2021 Nov 30;18(23):12627. doi: 10.3390/ijerph182312627 (PMC8657414; doi:10.3390/ijerph182312627)
Supplement: Supplementary file 1 [file ijerph-18-12627-s001.zip › Supplementary Materials/results of data/3/the intensity_S/Ei=6.json]

[[1.0, 0.9996666666666667, 0.9956666666666664, 0.9846666666666664, 0.97, 0.9519999999999998, 0.9513333333333333, 0.9323333333333331, 0.9306666666666666, 0.9266666666666665, 0.9280000000000002], [1.0, 0.9979999999999998, 0.9793333333333333, 0.8039999999999999, 0.5489999999999999, 0.42533333333333334, 0.27599999999999997, 0.2296666666666667, 0.18433333333333335, 0.15500000000000005, 0.13566666666666666], [1.0, 0.9969999999999999, 0.957333333333333, 0.6146666666666668, 0.39799999999999996, 0.31333333333333335, 0.2496666666666667, 0.20566666666666672, 0.17200000000000001, 0.14466666666666667, 0.12500000000000003], [1.0, 0.9953333333333332, 0.8409999999999999, 0.5043333333333334, 0.37633333333333335, 0.29266666666666663, 0.23233333333333336, 0.1986666666666667, 0.1633333333333333, 0.1396666666666667, 0.1226666666666667], [1.0, 0.9859999999999997, 0.6629999999999999, 0.512, 0.3366666666666666, 0.2753333333333334, 0.2266666666666667, 0.18866666666666673, 0.15366666666666667, 0.13566666666666669, 0.11733333333333335], [0.9996666666666666, 0.965, 0.6073333333333333, 0.43, 0.31766666666666665, 0.25899999999999995, 0.2066666666666667, 0.18000000000000005, 0.1476666666666667, 0.12933333333333333, 0.10966666666666668], [0.9996666666666666, 0.9469999999999997, 0.5930000000000001, 0.4013333333333334, 0.32566666666666666, 0.24133333333333343, 0.1983333333333334, 0.16766666666666669, 0.144, 0.12133333333333333, 0.11233333333333335], [0.9973333333333332, 0.849, 0.5136666666666668, 0.373, 0.27566666666666667, 0.22800000000000006, 0.19466666666666665, 0.16, 0.13499999999999998, 0.11833333333333332, 0.10333333333333335], [0.9983333333333332, 0.766666666666667, 0.4846666666666667, 0.33199999999999996, 0.26633333333333337, 0.22266666666666673, 0.18266666666666673, 0.1516666666666667, 0.13166666666666665, 0.1146666666666667, 0.10333333333333333], [0.9963333333333331, 0.696, 0.40566666666666673, 0.32999999999999996, 0.25266666666666665, 0.20500000000000007, 0.17233333333333334, 0.14566666666666667, 0.12500000000000003, 0.11166666666666666, 0.09833333333333337], [0.9959999999999999, 0.584, 0.425, 0.3083333333333334, 0.26433333333333336, 0.19566666666666668, 0.16666666666666663, 0.14033333333333337, 0.12600000000000003, 0.10400000000000001, 0.09266666666666667]]
