# Supplementary material for: The Effect of Local and Global Interventions on Epidemic Spreading
Source: Int J Environ Res Public Health. 2021 Nov 30;18(23):12627. doi: 10.3390/ijerph182312627 (PMC8657414; doi:10.3390/ijerph182312627)
Supplement: Supplementary file 1 [file ijerph-18-12627-s001.zip › Supplementary Materials/results of data/3/the intensity_S/Ei=7.json]

[[1.0, 0.9996666666666667, 0.9963333333333332, 0.9869999999999999, 0.9753333333333332, 0.957, 0.9490000000000001, 0.9349999999999999, 0.9336666666666663, 0.9179999999999999, 0.9143333333333333], [1.0, 0.999, 0.9899999999999998, 0.863, 0.5476666666666666, 0.38133333333333325, 0.3106666666666667, 0.2546666666666667, 0.20533333333333342, 0.17766666666666667, 0.15466666666666667], [1.0, 0.9979999999999999, 0.9499999999999998, 0.6276666666666665, 0.4363333333333334, 0.37233333333333346, 0.28033333333333327, 0.2293333333333334, 0.19466666666666665, 0.16833333333333333, 0.14433333333333334], [1.0, 0.9919999999999999, 0.8543333333333334, 0.5876666666666667, 0.3903333333333333, 0.337, 0.25833333333333336, 0.21666666666666667, 0.18200000000000005, 0.15933333333333335, 0.13799999999999998], [1.0, 0.9929999999999998, 0.8016666666666666, 0.46699999999999997, 0.36266666666666675, 0.2913333333333334, 0.23866666666666672, 0.21500000000000002, 0.17333333333333337, 0.1536666666666667, 0.13066666666666668], [0.9996666666666667, 0.9616666666666663, 0.6173333333333334, 0.4556666666666668, 0.336, 0.29933333333333323, 0.2283333333333334, 0.1953333333333334, 0.17166666666666666, 0.14733333333333334, 0.13066666666666663], [0.9996666666666666, 0.92, 0.5556666666666668, 0.3940000000000001, 0.314, 0.2643333333333333, 0.20933333333333334, 0.1896666666666667, 0.161, 0.14, 0.12166666666666667], [0.9996666666666667, 0.8719999999999999, 0.5703333333333334, 0.3949999999999999, 0.2910000000000001, 0.24300000000000008, 0.20500000000000004, 0.17733333333333332, 0.15333333333333332, 0.13333333333333336, 0.11800000000000002], [0.9986666666666666, 0.8186666666666667, 0.5013333333333334, 0.3483333333333332, 0.2813333333333334, 0.23700000000000004, 0.20733333333333334, 0.16633333333333333, 0.147, 0.12933333333333336, 0.1146666666666667], [0.9973333333333333, 0.7756666666666666, 0.4326666666666667, 0.32899999999999996, 0.269, 0.22300000000000003, 0.18500000000000003, 0.16200000000000003, 0.141, 0.12600000000000003, 0.11200000000000003], [0.9953333333333331, 0.6303333333333332, 0.43433333333333324, 0.31500000000000006, 0.25933333333333336, 0.2113333333333334, 0.1793333333333334, 0.15733333333333335, 0.13433333333333333, 0.12033333333333333, 0.10633333333333336]]
