# Supplementary material for: The Effect of Local and Global Interventions on Epidemic Spreading
Source: Int J Environ Res Public Health. 2021 Nov 30;18(23):12627. doi: 10.3390/ijerph182312627 (PMC8657414; doi:10.3390/ijerph182312627)
Supplement: Supplementary file 1 [file ijerph-18-12627-s001.zip › Supplementary Materials/results of data/3/the intensity_S/Ei=8.json]

[[1.0, 0.9993333333333333, 0.9956666666666665, 0.9856666666666666, 0.9789999999999998, 0.9586666666666669, 0.9530000000000001, 0.9376666666666666, 0.9303333333333331, 0.9299999999999999, 0.9103333333333332], [1.0, 0.9996666666666666, 0.9896666666666666, 0.8783333333333333, 0.5513333333333335, 0.4313333333333333, 0.33266666666666667, 0.2763333333333334, 0.23966666666666672, 0.19433333333333333, 0.1746666666666667], [1.0, 0.9976666666666666, 0.9739999999999998, 0.6549999999999999, 0.48333333333333345, 0.36833333333333335, 0.32399999999999995, 0.2506666666666667, 0.21566666666666676, 0.18433333333333338, 0.16266666666666665], [1.0, 0.9966666666666665, 0.8483333333333333, 0.5950000000000001, 0.40900000000000003, 0.3430000000000001, 0.27699999999999997, 0.23466666666666666, 0.20433333333333337, 0.17633333333333334, 0.14933333333333335], [0.9996666666666667, 0.9916666666666667, 0.765, 0.5116666666666666, 0.37266666666666665, 0.3063333333333333, 0.265, 0.2220000000000001, 0.1943333333333333, 0.17099999999999999, 0.148], [0.999, 0.9776666666666665, 0.6663333333333334, 0.4463333333333334, 0.353, 0.2936666666666667, 0.2456666666666667, 0.20666666666666675, 0.18566666666666667, 0.16033333333333336, 0.14699999999999996], [0.9996666666666666, 0.951333333333333, 0.6346666666666667, 0.4126666666666668, 0.3573333333333334, 0.27233333333333326, 0.23700000000000004, 0.20433333333333334, 0.176, 0.15499999999999997, 0.1403333333333333], [0.9983333333333332, 0.9036666666666666, 0.5353333333333334, 0.4096666666666667, 0.31266666666666665, 0.2606666666666667, 0.22133333333333333, 0.1926666666666667, 0.167, 0.14733333333333337, 0.13], [0.9959999999999997, 0.8, 0.5243333333333333, 0.362, 0.29866666666666664, 0.25433333333333336, 0.219, 0.18533333333333338, 0.16399999999999998, 0.14400000000000002, 0.1256666666666667], [0.9976666666666666, 0.7206666666666667, 0.46366666666666667, 0.3403333333333333, 0.2783333333333333, 0.23100000000000007, 0.19933333333333342, 0.17533333333333337, 0.15733333333333335, 0.13500000000000004, 0.12333333333333334], [0.9939999999999999, 0.6743333333333333, 0.41766666666666674, 0.32799999999999996, 0.26700000000000007, 0.22833333333333336, 0.19666666666666674, 0.17466666666666666, 0.14833333333333337, 0.13033333333333336, 0.11633333333333332]]
