# Supplementary material for: The Effect of Local and Global Interventions on Epidemic Spreading
Source: Int J Environ Res Public Health. 2021 Nov 30;18(23):12627. doi: 10.3390/ijerph182312627 (PMC8657414; doi:10.3390/ijerph182312627)
Supplement: Supplementary file 1 [file ijerph-18-12627-s001.zip › Supplementary Materials/results of data/3/the intensity_S/Ei=9.json]

[[1.0, 0.9996666666666667, 0.995333333333333, 0.9859999999999999, 0.9776666666666665, 0.9596666666666667, 0.9483333333333334, 0.9343333333333333, 0.9243333333333333, 0.929, 0.9046666666666667], [1.0, 0.9993333333333333, 0.9909999999999998, 0.8933333333333333, 0.6133333333333332, 0.47633333333333344, 0.36099999999999993, 0.30600000000000005, 0.259, 0.22166666666666673, 0.19566666666666674], [1.0, 0.9979999999999999, 0.9603333333333332, 0.6376666666666667, 0.5153333333333335, 0.39299999999999996, 0.3186666666666667, 0.27233333333333337, 0.22866666666666677, 0.1996666666666667, 0.1753333333333333], [1.0, 0.9929999999999999, 0.9069999999999999, 0.6103333333333333, 0.4583333333333333, 0.3556666666666667, 0.29533333333333345, 0.2503333333333334, 0.21466666666666684, 0.188, 0.1726666666666667], [1.0, 0.9913333333333332, 0.7573333333333333, 0.5556666666666668, 0.40599999999999997, 0.3293333333333333, 0.2813333333333334, 0.24533333333333338, 0.20166666666666674, 0.18200000000000005, 0.16433333333333333], [0.9993333333333333, 0.9743333333333334, 0.6576666666666667, 0.46600000000000014, 0.3883333333333333, 0.3036666666666667, 0.2633333333333333, 0.22700000000000004, 0.1963333333333334, 0.171, 0.15466666666666667], [0.999, 0.9416666666666667, 0.574, 0.44866666666666677, 0.3479999999999999, 0.28733333333333333, 0.24333333333333332, 0.21800000000000005, 0.192, 0.16099999999999998, 0.14800000000000002], [0.9989999999999999, 0.9093333333333331, 0.5683333333333334, 0.4216666666666666, 0.3283333333333333, 0.26299999999999996, 0.23500000000000001, 0.2053333333333333, 0.1846666666666667, 0.1636666666666667, 0.14766666666666664], [0.9986666666666666, 0.7806666666666667, 0.4826666666666667, 0.37366666666666665, 0.3086666666666667, 0.25566666666666665, 0.2253333333333334, 0.195, 0.17799999999999994, 0.15766666666666668, 0.14033333333333334], [0.9969999999999999, 0.7163333333333334, 0.4896666666666668, 0.37900000000000006, 0.2943333333333333, 0.24833333333333335, 0.21633333333333338, 0.18900000000000006, 0.16933333333333334, 0.14866666666666667, 0.13266666666666668], [0.993333333333333, 0.6633333333333333, 0.435, 0.33333333333333315, 0.2793333333333333, 0.23566666666666666, 0.20666666666666672, 0.1806666666666667, 0.16100000000000003, 0.1423333333333333, 0.13133333333333339]]
