# Supplementary material for: The Effect of Local and Global Interventions on Epidemic Spreading
Source: Int J Environ Res Public Health. 2021 Nov 30;18(23):12627. doi: 10.3390/ijerph182312627 (PMC8657414; doi:10.3390/ijerph182312627)
Supplement: Supplementary file 1 [file ijerph-18-12627-s001.zip › Supplementary Materials/results of data/3/the starting time_S/Ei=0.json]

[[0.9919999999999999, 0.9809999999999998, 0.9683333333333333, 0.9440000000000003, 0.916, 0.8870000000000001, 0.863, 0.7903333333333333, 0.7246666666666667, 0.6629999999999998, 0.5646666666666668, 0.4666666666666667, 0.4046666666666666, 0.312, 0.2646666666666667, 0.16266666666666665], [0.9913333333333332, 0.9876666666666666, 0.9496666666666665, 0.9363333333333336, 0.8943333333333334, 0.868, 0.8416666666666667, 0.772, 0.6823333333333333, 0.6300000000000001, 0.5683333333333332, 0.4466666666666665, 0.3203333333333332, 0.23966666666666664, 0.22900000000000004, 0.1456666666666667], [0.9823333333333333, 0.975, 0.9476666666666664, 0.9096666666666666, 0.8476666666666666, 0.816, 0.7536666666666669, 0.6763333333333333, 0.6093333333333331, 0.4866666666666667, 0.41133333333333333, 0.323, 0.255, 0.20933333333333334, 0.12066666666666667, 0.09433333333333331], [0.9849999999999998, 0.9546666666666667, 0.9220000000000002, 0.8666666666666668, 0.8133333333333332, 0.6976666666666667, 0.6379999999999999, 0.5756666666666665, 0.41700000000000004, 0.3403333333333334, 0.2856666666666666, 0.24000000000000002, 0.22766666666666666, 0.09666666666666666, 0.07200000000000002, 0.04166666666666667], [0.976333333333333, 0.953, 0.8933333333333332, 0.7986666666666664, 0.7403333333333334, 0.5766666666666664, 0.49899999999999994, 0.415, 0.3446666666666666, 0.203, 0.12733333333333335, 0.12466666666666665, 0.05400000000000003, 0.079, 0.03466666666666667, 0.02833333333333334], [0.9679999999999999, 0.9353333333333332, 0.8806666666666667, 0.7946666666666666, 0.6836666666666668, 0.5479999999999999, 0.381, 0.29066666666666674, 0.19266666666666668, 0.13166666666666665, 0.11033333333333334, 0.05900000000000002, 0.036333333333333336, 0.03366666666666667, 0.021333333333333336, 0.01633333333333334], [0.9616666666666666, 0.9010000000000001, 0.8383333333333335, 0.7403333333333334, 0.6693333333333332, 0.459, 0.324, 0.225, 0.1423333333333333, 0.0676666666666667, 0.05333333333333335, 0.028666666666666677, 0.037333333333333336, 0.022333333333333337, 0.009000000000000001, 0.027000000000000003], [0.9456666666666663, 0.8880000000000001, 0.8, 0.695333333333333, 0.548, 0.4066666666666668, 0.3006666666666666, 0.10366666666666666, 0.08233333333333334, 0.05033333333333335, 0.012333333333333335, 0.028666666666666677, 0.012333333333333335, 0.005333333333333334, 0.0036666666666666657, 0.003999999999999999], [0.937, 0.8556666666666665, 0.7479999999999999, 0.6716666666666666, 0.5423333333333333, 0.37833333333333335, 0.21466666666666667, 0.11533333333333332, 0.027333333333333334, 0.01633333333333333, 0.004333333333333332, 0.006333333333333334, 0.004666666666666666, 0.001, 0.004333333333333333, 0.001], [0.9229999999999999, 0.8523333333333336, 0.735, 0.6346666666666666, 0.5056666666666668, 0.3726666666666666, 0.22266666666666662, 0.097, 0.04600000000000001, 0.003, 0.017666666666666667, 0.0026666666666666666, 0.0006666666666666666, 0.001, 0.001, 0.0], [0.8870000000000001, 0.7793333333333333, 0.7026666666666668, 0.5970000000000001, 0.5140000000000001, 0.3256666666666667, 0.17166666666666672, 0.07633333333333335, 0.024333333333333335, 0.004, 0.001, 0.0, 0.0, 0.0003333333333333333, 0.0, 0.0], [0.8613333333333331, 0.7806666666666665, 0.6706666666666667, 0.5956666666666667, 0.4713333333333333, 0.3456666666666667, 0.15099999999999997, 0.04566666666666668, 0.02766666666666667, 0.003, 0.0, 0.0, 0.0, 0.0, 0.0, 0.0], [0.8310000000000001, 0.7463333333333335, 0.6123333333333332, 0.5113333333333334, 0.428, 0.358, 0.15533333333333327, 0.07066666666666667, 0.026333333333333337, 0.0026666666666666666, 0.0, 0.0, 0.0, 0.0, 0.0, 0.0], [0.8206666666666664, 0.754, 0.6213333333333334, 0.5020000000000001, 0.41933333333333334, 0.2720000000000001, 0.20500000000000002, 0.06466666666666668, 0.013666666666666667, 0.003, 0.0006666666666666666, 0.0, 0.0, 0.0, 0.0, 0.0], [0.7916666666666666, 0.7096666666666669, 0.5503333333333333, 0.47733333333333333, 0.35866666666666663, 0.2633333333333333, 0.16233333333333333, 0.08166666666666665, 0.012666666666666668, 0.008000000000000002, 0.0, 0.0, 0.0, 0.0, 0.0, 0.0], [0.7906666666666666, 0.6853333333333331, 0.5473333333333336, 0.4343333333333335, 0.35300000000000004, 0.26833333333333337, 0.1443333333333333, 0.066, 0.018333333333333333, 0.002, 0.0013333333333333333, 0.0, 0.0006666666666666666, 0.0, 0.0, 0.0]]
