# Supplementary material for: The Effect of Local and Global Interventions on Epidemic Spreading
Source: Int J Environ Res Public Health. 2021 Nov 30;18(23):12627. doi: 10.3390/ijerph182312627 (PMC8657414; doi:10.3390/ijerph182312627)
Supplement: Supplementary file 1 [file ijerph-18-12627-s001.zip › Supplementary Materials/results of data/3/the starting time_S/Ei=1.json]

[[0.9973333333333333, 0.9889999999999997, 0.9776666666666665, 0.9633333333333333, 0.9513333333333333, 0.9283333333333333, 0.8800000000000001, 0.8533333333333334, 0.83, 0.73, 0.6776666666666665, 0.6389999999999999, 0.5426666666666666, 0.435, 0.3593333333333332, 0.2883333333333333], [0.9959999999999999, 0.9843333333333333, 0.9733333333333333, 0.9616666666666664, 0.9363333333333334, 0.8970000000000001, 0.8766666666666666, 0.8083333333333333, 0.7616666666666666, 0.6890000000000001, 0.5810000000000001, 0.5283333333333334, 0.46033333333333337, 0.39299999999999996, 0.3083333333333334, 0.28400000000000003], [0.9913333333333334, 0.9886666666666667, 0.9593333333333333, 0.9273333333333335, 0.8916666666666664, 0.8536666666666667, 0.799, 0.7539999999999999, 0.673, 0.602333333333333, 0.5136666666666666, 0.44, 0.35233333333333333, 0.26299999999999996, 0.25500000000000006, 0.1786666666666666], [0.9869999999999998, 0.9736666666666663, 0.9463333333333335, 0.9053333333333335, 0.8336666666666664, 0.7636666666666667, 0.7036666666666667, 0.6353333333333333, 0.5323333333333334, 0.47933333333333317, 0.3630000000000002, 0.30533333333333335, 0.2813333333333333, 0.1796666666666667, 0.14033333333333334, 0.11400000000000003], [0.9836666666666664, 0.9643333333333335, 0.9240000000000002, 0.855, 0.7830000000000001, 0.7203333333333333, 0.5569999999999999, 0.493, 0.31900000000000006, 0.3460000000000001, 0.23966666666666664, 0.18266666666666662, 0.16433333333333336, 0.13266666666666665, 0.1343333333333333, 0.05400000000000003], [0.9826666666666665, 0.9586666666666669, 0.9170000000000001, 0.8099999999999999, 0.7326666666666666, 0.5143333333333334, 0.45600000000000007, 0.3883333333333335, 0.2453333333333334, 0.16766666666666666, 0.17733333333333334, 0.10099999999999998, 0.07600000000000004, 0.055666666666666684, 0.05900000000000002, 0.04600000000000002], [0.9779999999999996, 0.9369999999999998, 0.9153333333333334, 0.8323333333333333, 0.7016666666666665, 0.5133333333333334, 0.3466666666666666, 0.21633333333333335, 0.15633333333333335, 0.10300000000000001, 0.11199999999999997, 0.06900000000000002, 0.05666666666666668, 0.02233333333333334, 0.027000000000000014, 0.024000000000000007], [0.9670000000000001, 0.9499999999999998, 0.8790000000000001, 0.7740000000000001, 0.6659999999999999, 0.5319999999999999, 0.23100000000000004, 0.10633333333333335, 0.09299999999999999, 0.06433333333333334, 0.06199999999999999, 0.02733333333333334, 0.014333333333333335, 0.015333333333333336, 0.01866666666666667, 0.014000000000000005], [0.9679999999999999, 0.9186666666666666, 0.8460000000000001, 0.7336666666666665, 0.6476666666666667, 0.49000000000000005, 0.21566666666666662, 0.10899999999999997, 0.029000000000000005, 0.011666666666666669, 0.007, 0.009000000000000001, 0.003333333333333333, 0.023000000000000003, 0.003, 0.005000000000000001], [0.9626666666666668, 0.925, 0.8016666666666666, 0.7233333333333333, 0.6263333333333333, 0.40966666666666673, 0.2626666666666667, 0.07300000000000002, 0.027000000000000003, 0.0023333333333333335, 0.0006666666666666666, 0.005333333333333333, 0.0003333333333333333, 0.0016666666666666668, 0.002, 0.002], [0.9426666666666665, 0.8903333333333336, 0.7876666666666666, 0.7026666666666668, 0.5660000000000002, 0.41366666666666674, 0.24500000000000002, 0.07666666666666663, 0.031000000000000003, 0.014666666666666668, 0.001, 0.0003333333333333333, 0.0, 0.0, 0.0, 0.0], [0.9246666666666667, 0.8806666666666669, 0.8013333333333335, 0.6569999999999999, 0.5546666666666666, 0.3566666666666666, 0.23733333333333337, 0.07333333333333335, 0.017333333333333333, 0.0026666666666666666, 0.002, 0.0, 0.0, 0.0, 0.0, 0.0], [0.9063333333333338, 0.8546666666666669, 0.7323333333333333, 0.6470000000000001, 0.5423333333333332, 0.36133333333333345, 0.18766666666666668, 0.07566666666666667, 0.030333333333333337, 0.008, 0.0, 0.0, 0.0, 0.0, 0.0, 0.0], [0.9073333333333331, 0.8346666666666667, 0.6933333333333332, 0.6206666666666668, 0.5269999999999999, 0.4016666666666667, 0.19733333333333336, 0.07533333333333335, 0.015333333333333334, 0.008333333333333333, 0.0, 0.0, 0.0, 0.0, 0.0, 0.0], [0.9099999999999999, 0.8223333333333332, 0.6846666666666668, 0.6190000000000001, 0.4746666666666666, 0.35933333333333345, 0.18833333333333335, 0.054666666666666676, 0.017333333333333336, 0.007, 0.0, 0.0, 0.0, 0.0, 0.0, 0.0], [0.8789999999999998, 0.7786666666666664, 0.6706666666666667, 0.5850000000000002, 0.4660000000000001, 0.36066666666666675, 0.16666666666666669, 0.07833333333333334, 0.036, 0.005000000000000001, 0.0006666666666666666, 0.0003333333333333333, 0.0, 0.0, 0.0, 0.0]]
