# Supplementary material for: The Effect of Local and Global Interventions on Epidemic Spreading
Source: Int J Environ Res Public Health. 2021 Nov 30;18(23):12627. doi: 10.3390/ijerph182312627 (PMC8657414; doi:10.3390/ijerph182312627)
Supplement: Supplementary file 1 [file ijerph-18-12627-s001.zip › Supplementary Materials/results of data/3/the starting time_S/Ei=10.json]

[[0.999, 0.9943333333333331, 0.9866666666666665, 0.9756666666666666, 0.9613333333333333, 0.9520000000000001, 0.9450000000000001, 0.9163333333333333, 0.91, 0.8880000000000001, 0.8683333333333334, 0.8133333333333334, 0.78, 0.7449999999999999, 0.7293333333333333, 0.6926666666666665], [0.9973333333333332, 0.9916666666666665, 0.9853333333333333, 0.9729999999999998, 0.9596666666666669, 0.9503333333333334, 0.9366666666666669, 0.8856666666666668, 0.8646666666666666, 0.8446666666666667, 0.8143333333333334, 0.7863333333333336, 0.748, 0.7283333333333334, 0.6709999999999999, 0.6353333333333335], [0.9953333333333332, 0.9856666666666666, 0.9756666666666666, 0.9556666666666666, 0.9376666666666666, 0.9156666666666667, 0.8583333333333333, 0.8516666666666667, 0.8456666666666667, 0.8209999999999998, 0.7516666666666668, 0.7170000000000001, 0.6836666666666668, 0.6483333333333333, 0.6166666666666666, 0.5736666666666667], [0.9926666666666664, 0.9876666666666665, 0.9606666666666668, 0.9369999999999999, 0.876, 0.8416666666666666, 0.7873333333333333, 0.757, 0.6993333333333334, 0.7126666666666668, 0.6683333333333332, 0.6563333333333332, 0.6153333333333335, 0.5693333333333335, 0.531, 0.506], [0.992333333333333, 0.9833333333333332, 0.9483333333333335, 0.904666666666667, 0.8460000000000002, 0.7393333333333333, 0.6826666666666668, 0.6443333333333334, 0.5796666666666667, 0.5913333333333334, 0.5676666666666667, 0.5273333333333334, 0.4633333333333332, 0.461, 0.4466666666666665, 0.39766666666666667], [0.9896666666666663, 0.9743333333333333, 0.9346666666666669, 0.8909999999999999, 0.7603333333333334, 0.6443333333333333, 0.5276666666666666, 0.4733333333333333, 0.46333333333333326, 0.396, 0.4139999999999999, 0.3726666666666667, 0.33899999999999986, 0.35500000000000015, 0.33000000000000007, 0.302], [0.9869999999999998, 0.9729999999999998, 0.9313333333333332, 0.8713333333333334, 0.7726666666666665, 0.6259999999999999, 0.3743333333333333, 0.249, 0.24866666666666667, 0.229, 0.22233333333333338, 0.23633333333333334, 0.24633333333333338, 0.19333333333333333, 0.18933333333333333, 0.21033333333333334], [0.9849999999999998, 0.9613333333333334, 0.930666666666667, 0.8466666666666663, 0.7436666666666666, 0.6286666666666669, 0.3263333333333333, 0.15533333333333338, 0.09666666666666668, 0.09466666666666669, 0.08899999999999998, 0.08933333333333332, 0.09299999999999999, 0.06466666666666669, 0.07033333333333332, 0.08233333333333333], [0.9803333333333331, 0.9623333333333335, 0.908, 0.8360000000000001, 0.7109999999999999, 0.6020000000000001, 0.365, 0.12866666666666665, 0.04600000000000001, 0.05833333333333334, 0.025000000000000005, 0.034333333333333334, 0.021000000000000005, 0.016666666666666666, 0.029333333333333333, 0.007000000000000001], [0.983, 0.9536666666666667, 0.9023333333333333, 0.836333333333333, 0.7370000000000001, 0.5690000000000001, 0.25566666666666665, 0.1143333333333333, 0.04900000000000001, 0.021000000000000005, 0.004666666666666667, 0.0006666666666666666, 0.0016666666666666668, 0.0023333333333333335, 0.007333333333333333, 0.003666666666666666], [0.97, 0.9436666666666667, 0.9040000000000001, 0.8396666666666665, 0.7586666666666668, 0.5640000000000001, 0.327, 0.09866666666666668, 0.034666666666666665, 0.0026666666666666666, 0.032, 0.0, 0.0003333333333333333, 0.0003333333333333333, 0.002, 0.0], [0.9686666666666665, 0.9476666666666668, 0.892, 0.8266666666666669, 0.743, 0.5536666666666669, 0.2956666666666667, 0.1376666666666667, 0.05300000000000001, 0.0016666666666666668, 0.0003333333333333333, 0.001, 0.0, 0.0, 0.0, 0.0], [0.965, 0.9433333333333334, 0.897, 0.842, 0.6933333333333334, 0.5683333333333332, 0.38166666666666665, 0.09966666666666665, 0.038333333333333344, 0.007666666666666667, 0.0, 0.0003333333333333333, 0.0, 0.0, 0.0, 0.0], [0.9706666666666667, 0.9259999999999997, 0.8813333333333334, 0.8139999999999998, 0.7319999999999999, 0.5980000000000001, 0.3333333333333334, 0.20433333333333337, 0.03433333333333334, 0.0003333333333333333, 0.0013333333333333333, 0.0, 0.0, 0.0, 0.0, 0.0], [0.9586666666666663, 0.935, 0.8846666666666667, 0.7956666666666667, 0.7176666666666667, 0.5256666666666667, 0.3283333333333333, 0.14200000000000002, 0.037333333333333336, 0.016, 0.0006666666666666666, 0.0013333333333333333, 0.0, 0.0, 0.0, 0.0], [0.9599999999999999, 0.924, 0.8706666666666666, 0.8063333333333333, 0.7173333333333332, 0.5356666666666666, 0.3206666666666667, 0.10033333333333333, 0.05100000000000001, 0.003999999999999999, 0.0026666666666666666, 0.0003333333333333333, 0.0, 0.0, 0.0, 0.0]]
