# Supplementary material for: The Effect of Local and Global Interventions on Epidemic Spreading
Source: Int J Environ Res Public Health. 2021 Nov 30;18(23):12627. doi: 10.3390/ijerph182312627 (PMC8657414; doi:10.3390/ijerph182312627)
Supplement: Supplementary file 1 [file ijerph-18-12627-s001.zip › Supplementary Materials/results of data/3/the starting time_S/Ei=11.json]

[[0.999, 0.9936666666666664, 0.9856666666666664, 0.9736666666666667, 0.9669999999999999, 0.9536666666666669, 0.9380000000000003, 0.922, 0.8806666666666669, 0.892, 0.8656666666666665, 0.8433333333333333, 0.7766666666666667, 0.7663333333333334, 0.7186666666666669, 0.7183333333333334], [0.9973333333333333, 0.9926666666666665, 0.9816666666666666, 0.9736666666666665, 0.9523333333333333, 0.9403333333333335, 0.9306666666666666, 0.9040000000000002, 0.8676666666666666, 0.853, 0.8270000000000002, 0.8056666666666668, 0.7586666666666667, 0.7083333333333333, 0.6876666666666666, 0.6623333333333333], [0.9956666666666665, 0.9866666666666665, 0.9703333333333333, 0.9590000000000001, 0.9300000000000004, 0.9000000000000001, 0.8780000000000001, 0.8699999999999999, 0.8196666666666667, 0.784, 0.7490000000000001, 0.7596666666666666, 0.7010000000000001, 0.6473333333333334, 0.6086666666666667, 0.6523333333333331], [0.9939999999999997, 0.9856666666666665, 0.9623333333333333, 0.9376666666666668, 0.8753333333333334, 0.8323333333333333, 0.8059999999999999, 0.7466666666666667, 0.732, 0.6766666666666665, 0.6886666666666666, 0.6183333333333331, 0.604, 0.5836666666666667, 0.56, 0.4896666666666667], [0.9929999999999998, 0.9753333333333333, 0.9493333333333335, 0.9023333333333335, 0.8539999999999996, 0.7520000000000001, 0.6709999999999999, 0.6010000000000001, 0.5676666666666667, 0.5719999999999998, 0.5803333333333334, 0.5663333333333332, 0.48033333333333333, 0.48733333333333334, 0.47166666666666673, 0.4186666666666667], [0.9883333333333332, 0.9763333333333332, 0.9480000000000003, 0.8859999999999998, 0.7609999999999999, 0.635, 0.534, 0.454, 0.45833333333333337, 0.37533333333333324, 0.4163333333333334, 0.41700000000000004, 0.3933333333333334, 0.37900000000000006, 0.377, 0.34166666666666673], [0.9889999999999995, 0.9706666666666666, 0.9286666666666665, 0.8773333333333333, 0.7813333333333333, 0.5776666666666667, 0.3893333333333333, 0.26133333333333336, 0.22833333333333333, 0.22166666666666676, 0.21233333333333332, 0.23200000000000004, 0.25533333333333336, 0.23733333333333337, 0.18999999999999995, 0.20299999999999996], [0.9849999999999998, 0.9690000000000001, 0.929666666666667, 0.8680000000000002, 0.7666666666666665, 0.5660000000000002, 0.349, 0.17433333333333328, 0.09033333333333331, 0.12133333333333335, 0.05933333333333335, 0.06833333333333336, 0.10733333333333331, 0.09833333333333331, 0.09966666666666667, 0.08133333333333331], [0.9819999999999995, 0.9643333333333334, 0.9193333333333336, 0.8316666666666664, 0.736, 0.5643333333333334, 0.3233333333333333, 0.17166666666666666, 0.03333333333333333, 0.04833333333333334, 0.03166666666666667, 0.020333333333333335, 0.012333333333333337, 0.011000000000000003, 0.030000000000000006, 0.007666666666666667], [0.9756666666666668, 0.9566666666666667, 0.9003333333333333, 0.8416666666666665, 0.7616666666666667, 0.5496666666666667, 0.28566666666666674, 0.12233333333333327, 0.04066666666666667, 0.024666666666666667, 0.012666666666666668, 0.007333333333333333, 0.007333333333333334, 0.0016666666666666668, 0.0016666666666666668, 0.004333333333333333], [0.9793333333333332, 0.9439999999999998, 0.8953333333333332, 0.8460000000000001, 0.7313333333333334, 0.6133333333333335, 0.36133333333333334, 0.12100000000000002, 0.03200000000000001, 0.014000000000000002, 0.0006666666666666666, 0.0003333333333333333, 0.0, 0.004666666666666667, 0.0, 0.0], [0.9743333333333333, 0.9443333333333335, 0.8929999999999999, 0.8283333333333333, 0.7253333333333333, 0.5943333333333334, 0.3143333333333333, 0.08866666666666667, 0.07166666666666667, 0.006, 0.0003333333333333333, 0.0, 0.0, 0.0, 0.0, 0.0], [0.9680000000000001, 0.9383333333333334, 0.8913333333333331, 0.8093333333333332, 0.7110000000000001, 0.5906666666666668, 0.301, 0.10166666666666667, 0.081, 0.014000000000000002, 0.0013333333333333333, 0.0, 0.0, 0.0, 0.0, 0.0], [0.956, 0.9363333333333335, 0.8919999999999997, 0.8290000000000001, 0.7183333333333332, 0.5673333333333334, 0.40066666666666667, 0.17266666666666666, 0.029000000000000005, 0.0033333333333333335, 0.0006666666666666666, 0.001, 0.0, 0.002, 0.0, 0.0], [0.9573333333333331, 0.9256666666666667, 0.8766666666666667, 0.8153333333333334, 0.6943333333333334, 0.5583333333333333, 0.3263333333333333, 0.15700000000000003, 0.017333333333333336, 0.013000000000000001, 0.0, 0.0, 0.0, 0.0, 0.0, 0.0], [0.955, 0.9126666666666667, 0.8693333333333333, 0.8190000000000002, 0.7330000000000002, 0.6096666666666665, 0.31200000000000006, 0.10633333333333334, 0.027000000000000007, 0.0016666666666666668, 0.0013333333333333333, 0.0, 0.0, 0.0, 0.0, 0.0]]
