# Supplementary material for: The Effect of Local and Global Interventions on Epidemic Spreading
Source: Int J Environ Res Public Health. 2021 Nov 30;18(23):12627. doi: 10.3390/ijerph182312627 (PMC8657414; doi:10.3390/ijerph182312627)
Supplement: Supplementary file 1 [file ijerph-18-12627-s001.zip › Supplementary Materials/results of data/3/the starting time_S/Ei=12.json]

[[0.999, 0.995333333333333, 0.9869999999999999, 0.9776666666666665, 0.9700000000000002, 0.9546666666666667, 0.9413333333333334, 0.9246666666666667, 0.9086666666666667, 0.864, 0.8596666666666668, 0.836, 0.8119999999999998, 0.766, 0.7426666666666667, 0.7236666666666666], [0.9959999999999998, 0.992333333333333, 0.9839999999999998, 0.97, 0.9500000000000001, 0.9353333333333331, 0.9190000000000003, 0.9056666666666668, 0.8716666666666667, 0.8463333333333334, 0.815333333333333, 0.7976666666666667, 0.7636666666666669, 0.7400000000000001, 0.7093333333333333, 0.6849999999999999], [0.9959999999999999, 0.9873333333333332, 0.9733333333333333, 0.9546666666666668, 0.9263333333333333, 0.8966666666666667, 0.8693333333333333, 0.856, 0.8423333333333332, 0.7733333333333333, 0.8089999999999997, 0.7553333333333331, 0.7503333333333334, 0.685333333333333, 0.6656666666666665, 0.5890000000000001], [0.9943333333333331, 0.9816666666666661, 0.9566666666666668, 0.9206666666666666, 0.8850000000000001, 0.8616666666666668, 0.8240000000000001, 0.766, 0.6993333333333335, 0.7043333333333333, 0.7283333333333334, 0.6536666666666665, 0.6343333333333334, 0.6206666666666666, 0.549, 0.552], [0.9919999999999995, 0.9806666666666666, 0.9593333333333333, 0.9090000000000001, 0.8603333333333333, 0.7469999999999999, 0.6836666666666666, 0.6213333333333334, 0.5816666666666667, 0.5853333333333334, 0.5733333333333335, 0.5326666666666667, 0.5419999999999999, 0.5010000000000001, 0.4573333333333334, 0.4446666666666667], [0.992333333333333, 0.975, 0.9463333333333334, 0.9023333333333333, 0.7836666666666668, 0.675, 0.482, 0.4496666666666667, 0.4593333333333334, 0.42633333333333334, 0.44000000000000006, 0.4086666666666667, 0.43733333333333335, 0.40566666666666656, 0.37599999999999995, 0.30866666666666664], [0.9863333333333332, 0.9743333333333333, 0.9456666666666668, 0.8703333333333333, 0.7736666666666668, 0.591, 0.37600000000000006, 0.25366666666666665, 0.23600000000000007, 0.24733333333333332, 0.266, 0.214, 0.23066666666666666, 0.2756666666666667, 0.2516666666666667, 0.21566666666666673], [0.9853333333333331, 0.9623333333333333, 0.911, 0.8596666666666664, 0.7453333333333334, 0.6033333333333334, 0.35100000000000003, 0.16999999999999998, 0.08966666666666662, 0.09133333333333332, 0.11099999999999997, 0.13366666666666666, 0.07866666666666665, 0.09566666666666669, 0.06866666666666668, 0.06533333333333334], [0.9780000000000001, 0.9609999999999999, 0.9213333333333334, 0.8566666666666668, 0.7783333333333334, 0.6246666666666666, 0.39699999999999996, 0.14466666666666664, 0.06266666666666668, 0.04833333333333334, 0.05466666666666667, 0.010666666666666668, 0.03133333333333334, 0.033, 0.04200000000000001, 0.019000000000000003], [0.9759999999999998, 0.9530000000000001, 0.9176666666666667, 0.8353333333333333, 0.7340000000000001, 0.5896666666666666, 0.4086666666666668, 0.11566666666666667, 0.03333333333333333, 0.032, 0.0013333333333333333, 0.002, 0.005, 0.004, 0.005666666666666667, 0.003], [0.9743333333333332, 0.9566666666666667, 0.9129999999999999, 0.8653333333333334, 0.7633333333333332, 0.5966666666666668, 0.3246666666666667, 0.12033333333333328, 0.02166666666666667, 0.001, 0.0003333333333333333, 0.0013333333333333333, 0.0003333333333333333, 0.0006666666666666666, 0.0006666666666666666, 0.0016666666666666668], [0.9673333333333332, 0.9496666666666668, 0.8906666666666668, 0.825, 0.7166666666666668, 0.5689999999999998, 0.36366666666666664, 0.11999999999999995, 0.013666666666666667, 0.024999999999999998, 0.0003333333333333333, 0.0, 0.0003333333333333333, 0.0016666666666666668, 0.0, 0.0003333333333333333], [0.963333333333333, 0.946, 0.9053333333333333, 0.8209999999999997, 0.7326666666666667, 0.6110000000000001, 0.325, 0.13866666666666666, 0.035666666666666666, 0.0016666666666666668, 0.0013333333333333333, 0.0006666666666666666, 0.0, 0.0, 0.0, 0.0], [0.9683333333333334, 0.9376666666666665, 0.8833333333333333, 0.8260000000000002, 0.723, 0.5903333333333334, 0.313, 0.16333333333333336, 0.02500000000000001, 0.009000000000000001, 0.0, 0.0, 0.0, 0.0, 0.0, 0.0], [0.9556666666666666, 0.9209999999999999, 0.8873333333333332, 0.8329999999999997, 0.735, 0.5800000000000001, 0.3156666666666667, 0.14266666666666664, 0.03733333333333334, 0.008, 0.002, 0.0006666666666666666, 0.0, 0.0, 0.0, 0.0], [0.9506666666666664, 0.9206666666666669, 0.8733333333333334, 0.8163333333333334, 0.7416666666666667, 0.5670000000000001, 0.3553333333333334, 0.15366666666666665, 0.02900000000000001, 0.006333333333333333, 0.0, 0.0, 0.0, 0.0, 0.0, 0.0]]
