# Supplementary material for: The Effect of Local and Global Interventions on Epidemic Spreading
Source: Int J Environ Res Public Health. 2021 Nov 30;18(23):12627. doi: 10.3390/ijerph182312627 (PMC8657414; doi:10.3390/ijerph182312627)
Supplement: Supplementary file 1 [file ijerph-18-12627-s001.zip › Supplementary Materials/results of data/3/the starting time_S/Ei=13.json]

[[0.999, 0.9916666666666664, 0.9843333333333332, 0.9760000000000001, 0.9656666666666663, 0.958, 0.9420000000000001, 0.9273333333333333, 0.9063333333333333, 0.8746666666666665, 0.8646666666666667, 0.8426666666666668, 0.8036666666666669, 0.785, 0.7590000000000001, 0.7303333333333334], [0.9939999999999997, 0.9916666666666665, 0.9833333333333331, 0.9673333333333333, 0.9580000000000001, 0.9416666666666668, 0.9266666666666669, 0.9010000000000001, 0.9013333333333333, 0.8573333333333334, 0.8286666666666666, 0.8066666666666668, 0.7799999999999998, 0.7633333333333335, 0.7316666666666666, 0.7016666666666667], [0.9963333333333331, 0.9909999999999999, 0.9723333333333333, 0.946, 0.929666666666667, 0.9143333333333333, 0.8816666666666667, 0.8513333333333333, 0.8100000000000002, 0.793, 0.7573333333333333, 0.7419999999999999, 0.7106666666666666, 0.6853333333333332, 0.6549999999999999, 0.6540000000000001], [0.9936666666666664, 0.9823333333333331, 0.9583333333333334, 0.9399999999999998, 0.875, 0.8390000000000001, 0.7553333333333333, 0.7653333333333333, 0.7526666666666666, 0.6949999999999998, 0.7066666666666666, 0.6759999999999999, 0.6526666666666666, 0.5986666666666666, 0.5886666666666666, 0.5533333333333332], [0.9929999999999995, 0.9779999999999998, 0.9540000000000004, 0.9043333333333335, 0.8580000000000001, 0.7603333333333331, 0.6880000000000001, 0.6253333333333334, 0.5733333333333331, 0.5926666666666667, 0.5726666666666667, 0.5876666666666668, 0.5573333333333333, 0.5206666666666667, 0.4953333333333333, 0.4803333333333334], [0.9903333333333328, 0.9743333333333332, 0.9473333333333332, 0.8866666666666665, 0.8236666666666667, 0.6806666666666668, 0.49166666666666675, 0.4973333333333334, 0.404, 0.43966666666666665, 0.36700000000000005, 0.4176666666666665, 0.4276666666666668, 0.38866666666666666, 0.37666666666666665, 0.37133333333333335], [0.986333333333333, 0.9663333333333332, 0.9203333333333334, 0.8776666666666667, 0.7760000000000001, 0.674, 0.38299999999999995, 0.241, 0.21999999999999995, 0.28133333333333344, 0.222, 0.2026666666666667, 0.2596666666666667, 0.22266666666666665, 0.274, 0.2193333333333333], [0.9829999999999998, 0.9656666666666667, 0.9323333333333331, 0.8429999999999999, 0.775, 0.5466666666666666, 0.326, 0.18633333333333332, 0.09699999999999999, 0.08833333333333333, 0.1046666666666667, 0.08166666666666668, 0.07600000000000001, 0.082, 0.08133333333333334, 0.09733333333333333], [0.9783333333333333, 0.9623333333333333, 0.9310000000000004, 0.8469999999999999, 0.7706666666666665, 0.5890000000000001, 0.31299999999999994, 0.20266666666666663, 0.02066666666666667, 0.04133333333333333, 0.018000000000000002, 0.016333333333333335, 0.04300000000000001, 0.022666666666666672, 0.021333333333333336, 0.016], [0.9809999999999999, 0.958, 0.9159999999999999, 0.8456666666666668, 0.7580000000000001, 0.6136666666666666, 0.3840000000000001, 0.15766666666666665, 0.01866666666666667, 0.001, 0.0013333333333333333, 0.0006666666666666666, 0.0006666666666666666, 0.010333333333333333, 0.012333333333333333, 0.004333333333333333], [0.9756666666666665, 0.9533333333333335, 0.91, 0.8403333333333333, 0.7570000000000001, 0.5836666666666667, 0.30899999999999994, 0.13366666666666666, 0.05133333333333334, 0.011333333333333332, 0.0, 0.02033333333333333, 0.0, 0.0, 0.003, 0.0003333333333333333], [0.9709999999999998, 0.9533333333333334, 0.9090000000000001, 0.8426666666666663, 0.7703333333333332, 0.5683333333333332, 0.3810000000000001, 0.10933333333333334, 0.022666666666666672, 0.0006666666666666666, 0.0013333333333333333, 0.0, 0.0, 0.0, 0.0003333333333333333, 0.0], [0.9656666666666667, 0.9380000000000002, 0.8996666666666667, 0.842, 0.7350000000000001, 0.527, 0.31266666666666665, 0.17633333333333334, 0.060333333333333336, 0.007666666666666668, 0.0016666666666666668, 0.0, 0.0, 0.0006666666666666666, 0.0023333333333333335, 0.0026666666666666666], [0.9603333333333332, 0.935, 0.8830000000000003, 0.8539999999999998, 0.7309999999999999, 0.4926666666666667, 0.3920000000000001, 0.1563333333333333, 0.06433333333333334, 0.015000000000000001, 0.009333333333333334, 0.0, 0.0, 0.0, 0.0, 0.0], [0.9560000000000001, 0.9296666666666668, 0.8883333333333335, 0.8339999999999997, 0.7520000000000001, 0.5409999999999999, 0.3193333333333333, 0.08199999999999999, 0.04833333333333334, 0.002333333333333333, 0.0, 0.0, 0.0, 0.0, 0.0, 0.0], [0.954, 0.9343333333333331, 0.8696666666666666, 0.8326666666666666, 0.7433333333333334, 0.5323333333333333, 0.4106666666666667, 0.10766666666666665, 0.02433333333333334, 0.0033333333333333335, 0.0, 0.0, 0.0, 0.0, 0.0, 0.0]]
