# Supplementary material for: The Effect of Local and Global Interventions on Epidemic Spreading
Source: Int J Environ Res Public Health. 2021 Nov 30;18(23):12627. doi: 10.3390/ijerph182312627 (PMC8657414; doi:10.3390/ijerph182312627)
Supplement: Supplementary file 1 [file ijerph-18-12627-s001.zip › Supplementary Materials/results of data/3/the starting time_S/Ei=14.json]

[[0.9969999999999998, 0.9946666666666663, 0.9853333333333332, 0.9753333333333332, 0.9696666666666668, 0.9489999999999998, 0.9430000000000001, 0.9269999999999999, 0.8963333333333333, 0.8826666666666668, 0.8529999999999998, 0.8446666666666667, 0.8019999999999998, 0.7949999999999998, 0.7586666666666668, 0.7363333333333336], [0.9973333333333333, 0.9919999999999997, 0.9856666666666664, 0.9736666666666667, 0.9536666666666664, 0.9343333333333333, 0.9303333333333336, 0.9043333333333334, 0.8619999999999999, 0.8686666666666668, 0.8386666666666668, 0.8136666666666666, 0.7859999999999999, 0.7619999999999999, 0.7456666666666667, 0.7026666666666664], [0.9949999999999997, 0.989333333333333, 0.9759999999999999, 0.9596666666666668, 0.9256666666666667, 0.912, 0.8703333333333334, 0.8356666666666664, 0.8283333333333333, 0.791, 0.7909999999999999, 0.7546666666666667, 0.7346666666666667, 0.7099999999999999, 0.6573333333333334, 0.6459999999999998], [0.9946666666666665, 0.9846666666666664, 0.9649999999999999, 0.9343333333333335, 0.8719999999999999, 0.8273333333333331, 0.7860000000000001, 0.7693333333333334, 0.747, 0.6733333333333332, 0.6819999999999999, 0.6926666666666667, 0.6546666666666668, 0.6099999999999999, 0.594, 0.5883333333333334], [0.9909999999999997, 0.9806666666666662, 0.9463333333333335, 0.9000000000000001, 0.8663333333333334, 0.7463333333333331, 0.6939999999999998, 0.604, 0.5643333333333334, 0.5776666666666667, 0.5603333333333335, 0.5513333333333335, 0.5546666666666668, 0.5463333333333333, 0.5493333333333333, 0.49966666666666665], [0.9873333333333332, 0.9773333333333329, 0.9426666666666667, 0.908, 0.7909999999999999, 0.6549999999999999, 0.5116666666666666, 0.5223333333333333, 0.4306666666666667, 0.47966666666666674, 0.4133333333333333, 0.39533333333333326, 0.4453333333333334, 0.3940000000000001, 0.43766666666666665, 0.4033333333333333], [0.9856666666666666, 0.9709999999999998, 0.9273333333333336, 0.8603333333333332, 0.7556666666666668, 0.6106666666666668, 0.37533333333333335, 0.27033333333333337, 0.2763333333333333, 0.25000000000000006, 0.25400000000000006, 0.23566666666666664, 0.25033333333333335, 0.25000000000000006, 0.22766666666666663, 0.21333333333333335], [0.9863333333333333, 0.9663333333333334, 0.9226666666666665, 0.8530000000000002, 0.7233333333333332, 0.5830000000000001, 0.4026666666666667, 0.12133333333333331, 0.07666666666666667, 0.07533333333333332, 0.11233333333333334, 0.08066666666666666, 0.11633333333333333, 0.05966666666666668, 0.068, 0.10366666666666667], [0.9843333333333332, 0.9573333333333333, 0.9143333333333333, 0.8433333333333334, 0.7413333333333333, 0.5596666666666665, 0.31699999999999995, 0.12333333333333335, 0.04433333333333334, 0.015333333333333336, 0.028000000000000004, 0.01566666666666667, 0.018000000000000002, 0.043000000000000003, 0.022333333333333337, 0.019000000000000003], [0.9776666666666667, 0.953333333333333, 0.91, 0.8513333333333332, 0.7293333333333335, 0.586, 0.4013333333333334, 0.1043333333333333, 0.06733333333333333, 0.007000000000000001, 0.002666666666666666, 0.0026666666666666666, 0.0036666666666666666, 0.001, 0.0016666666666666668, 0.0006666666666666666], [0.9806666666666667, 0.9613333333333334, 0.9176666666666665, 0.8373333333333332, 0.7693333333333334, 0.5693333333333334, 0.30599999999999994, 0.14933333333333332, 0.05633333333333334, 0.0036666666666666666, 0.0006666666666666666, 0.0003333333333333333, 0.0, 0.0006666666666666666, 0.0, 0.0013333333333333333], [0.9716666666666666, 0.951, 0.9156666666666667, 0.8576666666666667, 0.7493333333333333, 0.5466666666666667, 0.2916666666666667, 0.17866666666666667, 0.03133333333333334, 0.007000000000000002, 0.0013333333333333333, 0.0, 0.0, 0.0, 0.0, 0.0], [0.9656666666666663, 0.9496666666666668, 0.904, 0.8126666666666665, 0.7506666666666667, 0.6056666666666667, 0.3506666666666666, 0.13066666666666668, 0.039666666666666676, 0.004666666666666667, 0.0, 0.0, 0.0, 0.0, 0.0, 0.0], [0.9560000000000001, 0.9380000000000002, 0.897666666666667, 0.8486666666666665, 0.7696666666666666, 0.5776666666666669, 0.32099999999999995, 0.1716666666666667, 0.040000000000000015, 0.0033333333333333335, 0.003, 0.0, 0.0, 0.0, 0.0, 0.0], [0.9486666666666668, 0.9309999999999999, 0.8833333333333332, 0.8463333333333334, 0.7226666666666666, 0.5686666666666668, 0.3263333333333333, 0.126, 0.017000000000000005, 0.024333333333333332, 0.002, 0.0, 0.0, 0.0, 0.0, 0.0], [0.9520000000000002, 0.9236666666666665, 0.8786666666666666, 0.8233333333333335, 0.7166666666666667, 0.5303333333333334, 0.3143333333333333, 0.11366666666666664, 0.045333333333333344, 0.009000000000000001, 0.0, 0.0, 0.0003333333333333333, 0.0, 0.0, 0.0]]
