# Supplementary material for: The Effect of Local and Global Interventions on Epidemic Spreading
Source: Int J Environ Res Public Health. 2021 Nov 30;18(23):12627. doi: 10.3390/ijerph182312627 (PMC8657414; doi:10.3390/ijerph182312627)
Supplement: Supplementary file 1 [file ijerph-18-12627-s001.zip › Supplementary Materials/results of data/3/the starting time_S/Ei=15.json]

[[0.9983333333333332, 0.9946666666666665, 0.9879999999999998, 0.9733333333333333, 0.9686666666666665, 0.9556666666666668, 0.9350000000000002, 0.921666666666667, 0.8973333333333335, 0.8703333333333334, 0.8569999999999997, 0.8326666666666664, 0.8356666666666667, 0.8153333333333332, 0.7853333333333333, 0.7239999999999999], [0.9969999999999999, 0.9909999999999998, 0.9813333333333334, 0.9680000000000001, 0.953, 0.9533333333333333, 0.9286666666666666, 0.8993333333333332, 0.8763333333333335, 0.8680000000000001, 0.8476666666666666, 0.795, 0.7696666666666665, 0.7719999999999999, 0.7496666666666667, 0.7379999999999999], [0.9969999999999998, 0.9886666666666664, 0.9796666666666667, 0.9616666666666666, 0.9470000000000002, 0.9203333333333332, 0.8676666666666666, 0.8703333333333332, 0.8390000000000001, 0.7853333333333332, 0.8000000000000003, 0.7756666666666667, 0.736, 0.7140000000000001, 0.6693333333333332, 0.6783333333333333], [0.9939999999999997, 0.9866666666666665, 0.9663333333333335, 0.9369999999999999, 0.8763333333333334, 0.8343333333333333, 0.8086666666666666, 0.7760000000000002, 0.7333333333333332, 0.6853333333333335, 0.6903333333333334, 0.67, 0.685, 0.6363333333333333, 0.6099999999999999, 0.6243333333333333], [0.989333333333333, 0.9810000000000001, 0.9480000000000003, 0.9056666666666667, 0.8349999999999999, 0.7473333333333334, 0.6920000000000001, 0.618, 0.6099999999999999, 0.5583333333333332, 0.5683333333333334, 0.5756666666666667, 0.5696666666666667, 0.5603333333333335, 0.523, 0.528], [0.9883333333333332, 0.9803333333333331, 0.9450000000000001, 0.8960000000000001, 0.7906666666666667, 0.6606666666666666, 0.5553333333333333, 0.5033333333333334, 0.43166666666666664, 0.5023333333333334, 0.444, 0.40966666666666673, 0.4130000000000001, 0.43433333333333324, 0.399, 0.39366666666666655], [0.9886666666666665, 0.9710000000000001, 0.9356666666666668, 0.8780000000000001, 0.7546666666666667, 0.6266666666666667, 0.43966666666666654, 0.275, 0.27566666666666667, 0.24733333333333332, 0.275, 0.24800000000000003, 0.23166666666666663, 0.21333333333333332, 0.21966666666666662, 0.23733333333333337], [0.9836666666666662, 0.9646666666666666, 0.9200000000000003, 0.8553333333333334, 0.7883333333333333, 0.6033333333333334, 0.3306666666666666, 0.1949999999999999, 0.07666666666666666, 0.07833333333333334, 0.09933333333333332, 0.089, 0.12333333333333335, 0.09333333333333328, 0.08166666666666668, 0.11133333333333335], [0.9809999999999999, 0.9599999999999997, 0.9236666666666665, 0.8573333333333334, 0.7603333333333333, 0.5313333333333333, 0.37766666666666676, 0.14766666666666664, 0.02533333333333334, 0.010333333333333335, 0.010333333333333335, 0.013333333333333334, 0.006666666666666666, 0.017, 0.026333333333333334, 0.010000000000000002], [0.9809999999999997, 0.9583333333333333, 0.9183333333333332, 0.8823333333333334, 0.7496666666666666, 0.5623333333333334, 0.346, 0.16299999999999998, 0.02500000000000001, 0.022000000000000006, 0.0013333333333333333, 0.015000000000000003, 0.004333333333333333, 0.008666666666666666, 0.0026666666666666666, 0.0006666666666666666], [0.9743333333333332, 0.9593333333333331, 0.8993333333333332, 0.8463333333333333, 0.7623333333333334, 0.5916666666666667, 0.30600000000000005, 0.153, 0.04633333333333334, 0.03866666666666667, 0.012333333333333333, 0.0, 0.002, 0.001, 0.0006666666666666666, 0.008], [0.9703333333333333, 0.9466666666666667, 0.8993333333333334, 0.8376666666666666, 0.7586666666666666, 0.5236666666666667, 0.3506666666666668, 0.1396666666666667, 0.013666666666666667, 0.034666666666666665, 0.017666666666666667, 0.0, 0.0, 0.0, 0.0, 0.0], [0.9723333333333332, 0.9406666666666668, 0.8976666666666665, 0.8613333333333334, 0.7543333333333333, 0.6123333333333334, 0.32133333333333336, 0.18699999999999994, 0.064, 0.001, 0.007333333333333333, 0.0, 0.0, 0.0, 0.0, 0.0], [0.9673333333333333, 0.9323333333333333, 0.8973333333333335, 0.8253333333333334, 0.7560000000000001, 0.6113333333333332, 0.3136666666666667, 0.11766666666666667, 0.011666666666666667, 0.002, 0.0016666666666666668, 0.0, 0.0, 0.0, 0.0, 0.0], [0.9543333333333336, 0.9290000000000002, 0.8896666666666669, 0.847, 0.762, 0.5526666666666668, 0.3173333333333333, 0.12233333333333334, 0.03966666666666667, 0.014666666666666668, 0.0, 0.0, 0.0, 0.0, 0.0, 0.0], [0.9566666666666666, 0.9333333333333333, 0.8826666666666666, 0.828, 0.7253333333333334, 0.6026666666666667, 0.3226666666666667, 0.1676666666666667, 0.035, 0.0016666666666666668, 0.0, 0.0, 0.0, 0.0, 0.0, 0.0]]
