# Supplementary material for: The Effect of Local and Global Interventions on Epidemic Spreading
Source: Int J Environ Res Public Health. 2021 Nov 30;18(23):12627. doi: 10.3390/ijerph182312627 (PMC8657414; doi:10.3390/ijerph182312627)
Supplement: Supplementary file 1 [file ijerph-18-12627-s001.zip › Supplementary Materials/results of data/3/the starting time_S/Ei=16.json]

[[0.9993333333333333, 0.9929999999999997, 0.9856666666666666, 0.975, 0.9693333333333333, 0.9530000000000001, 0.933, 0.9246666666666669, 0.9046666666666668, 0.8936666666666667, 0.8683333333333334, 0.8373333333333332, 0.8063333333333333, 0.7776666666666665, 0.7703333333333332, 0.7493333333333336], [0.9959999999999998, 0.9919999999999997, 0.9833333333333335, 0.9663333333333335, 0.9560000000000001, 0.9410000000000002, 0.9150000000000001, 0.9106666666666668, 0.891, 0.8690000000000002, 0.8506666666666667, 0.804333333333333, 0.7796666666666668, 0.7666666666666669, 0.7323333333333333, 0.7293333333333333], [0.9953333333333331, 0.9859999999999997, 0.9759999999999996, 0.9573333333333331, 0.9406666666666668, 0.8893333333333335, 0.8786666666666668, 0.8570000000000003, 0.8170000000000002, 0.7973333333333333, 0.8063333333333333, 0.7793333333333332, 0.7370000000000001, 0.7216666666666669, 0.695, 0.6609999999999998], [0.9946666666666663, 0.9863333333333332, 0.9690000000000002, 0.9346666666666668, 0.8883333333333332, 0.8113333333333334, 0.8053333333333333, 0.7726666666666666, 0.728, 0.712, 0.6673333333333333, 0.683, 0.6666666666666666, 0.6446666666666666, 0.6253333333333334, 0.612], [0.9916666666666665, 0.9836666666666664, 0.9516666666666669, 0.8873333333333332, 0.8450000000000001, 0.7313333333333334, 0.6896666666666665, 0.6306666666666665, 0.5903333333333334, 0.5733333333333331, 0.5960000000000001, 0.6233333333333333, 0.5613333333333334, 0.5896666666666666, 0.5439999999999999, 0.525], [0.9859999999999997, 0.9726666666666665, 0.9383333333333336, 0.905, 0.8023333333333335, 0.6736666666666669, 0.555, 0.46766666666666673, 0.39599999999999996, 0.448, 0.46033333333333337, 0.442, 0.4009999999999999, 0.4276666666666668, 0.40566666666666673, 0.3986666666666666], [0.9906666666666664, 0.9683333333333332, 0.9440000000000001, 0.8863333333333335, 0.7663333333333334, 0.6566666666666666, 0.4063333333333333, 0.23466666666666666, 0.26499999999999996, 0.2320000000000001, 0.24733333333333332, 0.22199999999999995, 0.24466666666666673, 0.2406666666666667, 0.22833333333333336, 0.23933333333333331], [0.9876666666666665, 0.9573333333333333, 0.9333333333333332, 0.8536666666666665, 0.7226666666666667, 0.5349999999999999, 0.32099999999999995, 0.19733333333333336, 0.07433333333333335, 0.09066666666666667, 0.08099999999999999, 0.08299999999999999, 0.10066666666666663, 0.073, 0.08233333333333334, 0.10466666666666669], [0.9809999999999998, 0.9536666666666668, 0.916, 0.8763333333333333, 0.7479999999999999, 0.6193333333333333, 0.314, 0.0906666666666667, 0.04033333333333333, 0.021000000000000005, 0.014000000000000004, 0.05566666666666666, 0.03333333333333333, 0.05733333333333333, 0.020333333333333335, 0.05633333333333334], [0.9743333333333335, 0.9540000000000002, 0.9189999999999999, 0.8493333333333332, 0.7653333333333333, 0.5443333333333332, 0.311, 0.08066666666666666, 0.08599999999999995, 0.003666666666666666, 0.008, 0.005000000000000001, 0.005000000000000001, 0.004, 0.012333333333333333, 0.011], [0.9716666666666665, 0.95, 0.9123333333333332, 0.8406666666666666, 0.7376666666666669, 0.5726666666666665, 0.3653333333333334, 0.11433333333333333, 0.03500000000000001, 0.006666666666666668, 0.0003333333333333333, 0.0, 0.008666666666666666, 0.0003333333333333333, 0.0003333333333333333, 0.004333333333333333], [0.9723333333333334, 0.9426666666666669, 0.9006666666666667, 0.8456666666666669, 0.7733333333333335, 0.5936666666666669, 0.3653333333333333, 0.10199999999999995, 0.03300000000000001, 0.004333333333333333, 0.0, 0.0, 0.0, 0.0, 0.0, 0.0], [0.9703333333333333, 0.9383333333333334, 0.893, 0.8343333333333334, 0.7276666666666667, 0.6086666666666667, 0.33666666666666667, 0.15733333333333327, 0.008000000000000002, 0.009000000000000001, 0.0003333333333333333, 0.0, 0.0, 0.0, 0.0, 0.0], [0.9636666666666667, 0.9400000000000001, 0.8973333333333332, 0.8336666666666664, 0.738, 0.5923333333333333, 0.33366666666666667, 0.20733333333333334, 0.02433333333333334, 0.003333333333333333, 0.0, 0.0, 0.0, 0.0, 0.0, 0.0], [0.9636666666666664, 0.9203333333333333, 0.8930000000000003, 0.8336666666666667, 0.7383333333333334, 0.5223333333333334, 0.2983333333333333, 0.15, 0.022000000000000006, 0.002, 0.0003333333333333333, 0.0, 0.0, 0.0, 0.0, 0.0], [0.9513333333333333, 0.9363333333333334, 0.8806666666666669, 0.8399999999999999, 0.7333333333333333, 0.5589999999999999, 0.34700000000000003, 0.14833333333333332, 0.020333333333333335, 0.005666666666666666, 0.0, 0.0, 0.0, 0.0, 0.0, 0.0]]
