# Supplementary material for: The Effect of Local and Global Interventions on Epidemic Spreading
Source: Int J Environ Res Public Health. 2021 Nov 30;18(23):12627. doi: 10.3390/ijerph182312627 (PMC8657414; doi:10.3390/ijerph182312627)
Supplement: Supplementary file 1 [file ijerph-18-12627-s001.zip › Supplementary Materials/results of data/3/the starting time_S/Ei=17.json]

[[0.999, 0.9926666666666664, 0.9869999999999997, 0.9733333333333333, 0.9643333333333334, 0.9566666666666667, 0.9403333333333336, 0.9176666666666667, 0.923, 0.8833333333333332, 0.8853333333333332, 0.8550000000000001, 0.8273333333333334, 0.778, 0.7826666666666667, 0.7493333333333333], [0.9959999999999999, 0.990333333333333, 0.9783333333333333, 0.9739999999999998, 0.951, 0.9403333333333332, 0.921, 0.8943333333333334, 0.881, 0.8693333333333333, 0.836, 0.7969999999999999, 0.8076666666666665, 0.7636666666666666, 0.7369999999999999, 0.7316666666666667], [0.9949999999999998, 0.9889999999999998, 0.9743333333333334, 0.9450000000000002, 0.935, 0.9133333333333334, 0.87, 0.8339999999999999, 0.8379999999999999, 0.8033333333333333, 0.7893333333333334, 0.766, 0.7263333333333334, 0.7083333333333334, 0.697, 0.7036666666666667], [0.9939999999999996, 0.9856666666666665, 0.9639999999999997, 0.9436666666666669, 0.8736666666666668, 0.8400000000000001, 0.8036666666666669, 0.7676666666666665, 0.7306666666666667, 0.7159999999999999, 0.663, 0.6623333333333333, 0.6633333333333333, 0.6506666666666667, 0.6333333333333333, 0.6180000000000002], [0.9909999999999997, 0.9789999999999999, 0.9526666666666667, 0.9120000000000001, 0.8313333333333331, 0.748, 0.6586666666666666, 0.634, 0.6160000000000001, 0.5976666666666667, 0.606, 0.5476666666666669, 0.5609999999999999, 0.5740000000000001, 0.5386666666666666, 0.531], [0.9889999999999997, 0.9786666666666665, 0.9460000000000001, 0.8806666666666667, 0.7826666666666667, 0.6780000000000002, 0.5026666666666666, 0.4720000000000001, 0.4426666666666666, 0.4066666666666668, 0.43633333333333335, 0.39633333333333337, 0.43233333333333324, 0.4023333333333334, 0.3760000000000001, 0.4323333333333333], [0.9839999999999998, 0.9740000000000001, 0.9246666666666667, 0.8769999999999999, 0.761, 0.5713333333333335, 0.402, 0.24533333333333332, 0.28500000000000003, 0.232, 0.22000000000000006, 0.20533333333333328, 0.25766666666666677, 0.2756666666666666, 0.21333333333333335, 0.18233333333333338], [0.9853333333333331, 0.9709999999999999, 0.9246666666666669, 0.86, 0.7703333333333334, 0.6076666666666666, 0.3343333333333333, 0.17633333333333331, 0.10266666666666664, 0.07433333333333335, 0.109, 0.15666666666666665, 0.09466666666666665, 0.09633333333333333, 0.12199999999999994, 0.09699999999999999], [0.9846666666666665, 0.962333333333333, 0.9263333333333333, 0.8649999999999998, 0.7383333333333334, 0.5586666666666668, 0.26733333333333337, 0.13266666666666663, 0.027666666666666673, 0.029, 0.019000000000000003, 0.020333333333333335, 0.017333333333333333, 0.034333333333333334, 0.04133333333333334, 0.03133333333333334], [0.9760000000000001, 0.9566666666666668, 0.9086666666666666, 0.836, 0.7646666666666669, 0.5633333333333334, 0.38599999999999995, 0.1503333333333333, 0.02666666666666667, 0.014333333333333335, 0.002, 0.0013333333333333333, 0.0026666666666666666, 0.0026666666666666666, 0.004, 0.004666666666666667], [0.9763333333333334, 0.9623333333333334, 0.9070000000000001, 0.8476666666666668, 0.7443333333333334, 0.5916666666666667, 0.3433333333333334, 0.11233333333333331, 0.05433333333333334, 0.018333333333333333, 0.0, 0.0003333333333333333, 0.0016666666666666668, 0.0, 0.0, 0.004333333333333333], [0.977333333333333, 0.9400000000000001, 0.905, 0.8306666666666666, 0.7233333333333333, 0.5866666666666666, 0.37466666666666654, 0.11166666666666664, 0.045333333333333344, 0.005, 0.003666666666666666, 0.0, 0.0, 0.0, 0.0, 0.0], [0.9573333333333333, 0.9416666666666665, 0.8913333333333335, 0.8469999999999999, 0.7423333333333332, 0.6213333333333334, 0.3373333333333333, 0.14866666666666667, 0.06566666666666668, 0.011333333333333334, 0.0006666666666666666, 0.0003333333333333333, 0.0, 0.0, 0.0, 0.0], [0.9616666666666667, 0.9346666666666668, 0.9026666666666666, 0.8376666666666666, 0.7460000000000001, 0.552, 0.3529999999999999, 0.13, 0.060666666666666674, 0.007666666666666666, 0.0006666666666666666, 0.0, 0.0, 0.0, 0.0, 0.0], [0.9626666666666667, 0.9333333333333333, 0.8949999999999999, 0.8400000000000001, 0.743333333333333, 0.5863333333333335, 0.3180000000000001, 0.11166666666666665, 0.04133333333333334, 0.02066666666666667, 0.0, 0.0006666666666666666, 0.0, 0.0, 0.0, 0.0], [0.9533333333333335, 0.9236666666666667, 0.8983333333333335, 0.8259999999999998, 0.7639999999999998, 0.5423333333333334, 0.303, 0.1743333333333333, 0.03866666666666667, 0.014000000000000002, 0.006666666666666667, 0.0, 0.0, 0.0, 0.0, 0.0]]
