# Supplementary material for: The Effect of Local and Global Interventions on Epidemic Spreading
Source: Int J Environ Res Public Health. 2021 Nov 30;18(23):12627. doi: 10.3390/ijerph182312627 (PMC8657414; doi:10.3390/ijerph182312627)
Supplement: Supplementary file 1 [file ijerph-18-12627-s001.zip › Supplementary Materials/results of data/3/the starting time_S/Ei=18.json]

[[0.9986666666666666, 0.9939999999999999, 0.9859999999999997, 0.9749999999999999, 0.9623333333333332, 0.9470000000000002, 0.9416666666666667, 0.9316666666666669, 0.9166666666666666, 0.8749999999999999, 0.8619999999999999, 0.8333333333333334, 0.8300000000000001, 0.8049999999999999, 0.7736666666666666, 0.7526666666666666], [0.9979999999999999, 0.9916666666666661, 0.9789999999999996, 0.9706666666666668, 0.9490000000000001, 0.9503333333333333, 0.9273333333333332, 0.9143333333333331, 0.8946666666666664, 0.8486666666666668, 0.8303333333333333, 0.8133333333333334, 0.7973333333333332, 0.7739999999999999, 0.7379999999999998, 0.728], [0.9959999999999998, 0.9896666666666665, 0.974, 0.9496666666666667, 0.9333333333333332, 0.9006666666666667, 0.8996666666666667, 0.8569999999999997, 0.8176666666666669, 0.7803333333333334, 0.7763333333333334, 0.7676666666666667, 0.7353333333333334, 0.7223333333333333, 0.6966666666666668, 0.6993333333333334], [0.993333333333333, 0.9816666666666667, 0.9669999999999999, 0.927, 0.9033333333333332, 0.8299999999999997, 0.7773333333333334, 0.7716666666666666, 0.7373333333333334, 0.7273333333333335, 0.7236666666666667, 0.6496666666666666, 0.6710000000000002, 0.6656666666666665, 0.662, 0.639], [0.9923333333333328, 0.9786666666666667, 0.9520000000000001, 0.9149999999999999, 0.8339999999999999, 0.7383333333333334, 0.6930000000000001, 0.645, 0.6126666666666666, 0.6303333333333334, 0.587, 0.5886666666666667, 0.6013333333333332, 0.5730000000000001, 0.5753333333333334, 0.554], [0.988333333333333, 0.9733333333333332, 0.9466666666666668, 0.8676666666666668, 0.7846666666666666, 0.6663333333333333, 0.511, 0.5196666666666668, 0.42666666666666664, 0.44366666666666654, 0.4646666666666667, 0.4226666666666666, 0.40766666666666673, 0.4196666666666666, 0.44700000000000006, 0.39266666666666666], [0.986333333333333, 0.9809999999999999, 0.9353333333333332, 0.8763333333333334, 0.7460000000000002, 0.5700000000000001, 0.35233333333333333, 0.22199999999999998, 0.2816666666666666, 0.205, 0.23633333333333334, 0.24466666666666662, 0.21333333333333337, 0.23400000000000004, 0.24966666666666662, 0.21933333333333335], [0.9826666666666664, 0.968, 0.9289999999999999, 0.8600000000000001, 0.7856666666666668, 0.5950000000000001, 0.394, 0.15, 0.11033333333333332, 0.08866666666666664, 0.12499999999999999, 0.11233333333333333, 0.05300000000000002, 0.10433333333333333, 0.06333333333333334, 0.10166666666666667], [0.9806666666666667, 0.9699999999999996, 0.9196666666666665, 0.8323333333333331, 0.7583333333333332, 0.5563333333333333, 0.3850000000000001, 0.16133333333333333, 0.07733333333333332, 0.013000000000000005, 0.018333333333333337, 0.013333333333333334, 0.038000000000000006, 0.020000000000000004, 0.019000000000000003, 0.02666666666666667], [0.9753333333333332, 0.9526666666666668, 0.9156666666666667, 0.846, 0.7180000000000001, 0.5726666666666667, 0.3223333333333334, 0.18200000000000002, 0.05666666666666667, 0.01, 0.007000000000000001, 0.01566666666666667, 0.002333333333333333, 0.0016666666666666668, 0.007000000000000001, 0.009666666666666667], [0.9769999999999999, 0.9533333333333335, 0.913, 0.834, 0.7266666666666668, 0.5239999999999999, 0.2933333333333333, 0.13166666666666668, 0.025666666666666674, 0.005666666666666666, 0.008333333333333333, 0.0003333333333333333, 0.0, 0.0013333333333333333, 0.0013333333333333333, 0.0], [0.9759999999999998, 0.9436666666666669, 0.907666666666667, 0.8486666666666667, 0.7413333333333332, 0.6226666666666669, 0.33499999999999996, 0.16499999999999995, 0.023666666666666673, 0.004, 0.0033333333333333335, 0.0, 0.0, 0.0, 0.0, 0.0003333333333333333], [0.9713333333333334, 0.9380000000000001, 0.8923333333333333, 0.8209999999999998, 0.7213333333333334, 0.6130000000000001, 0.337, 0.09066666666666667, 0.04733333333333334, 0.006666666666666666, 0.0003333333333333333, 0.0, 0.0, 0.0, 0.0, 0.0], [0.967, 0.935, 0.8819999999999999, 0.8136666666666665, 0.737, 0.595, 0.3309999999999999, 0.08633333333333333, 0.048000000000000015, 0.0023333333333333335, 0.0, 0.0, 0.0, 0.0, 0.0, 0.0], [0.9616666666666667, 0.9363333333333336, 0.8946666666666666, 0.8270000000000001, 0.7346666666666667, 0.5536666666666668, 0.3496666666666666, 0.10399999999999994, 0.04100000000000001, 0.002, 0.0, 0.0, 0.0, 0.0, 0.0, 0.0], [0.9580000000000002, 0.9266666666666664, 0.8993333333333332, 0.826333333333333, 0.7343333333333333, 0.562, 0.3186666666666667, 0.15499999999999997, 0.07799999999999999, 0.002333333333333333, 0.0013333333333333333, 0.006, 0.0, 0.0, 0.0, 0.0]]
