# Supplementary material for: The Effect of Local and Global Interventions on Epidemic Spreading
Source: Int J Environ Res Public Health. 2021 Nov 30;18(23):12627. doi: 10.3390/ijerph182312627 (PMC8657414; doi:10.3390/ijerph182312627)
Supplement: Supplementary file 1 [file ijerph-18-12627-s001.zip › Supplementary Materials/results of data/3/the starting time_S/Ei=19.json]

[[0.9983333333333332, 0.9916666666666664, 0.9883333333333332, 0.9816666666666667, 0.9713333333333332, 0.9503333333333335, 0.9443333333333336, 0.9236666666666667, 0.9120000000000001, 0.8920000000000001, 0.858, 0.8406666666666667, 0.821, 0.794, 0.7793333333333334, 0.7516666666666665], [0.9973333333333332, 0.992333333333333, 0.9813333333333331, 0.9716666666666666, 0.9503333333333335, 0.9299999999999999, 0.9333333333333332, 0.898, 0.8886666666666667, 0.8776666666666668, 0.8456666666666665, 0.8326666666666666, 0.7876666666666666, 0.786, 0.7616666666666666, 0.7416666666666667], [0.9953333333333332, 0.9889999999999995, 0.9743333333333334, 0.9536666666666668, 0.9260000000000002, 0.8816666666666665, 0.8696666666666668, 0.8506666666666667, 0.8309999999999998, 0.8006666666666666, 0.7969999999999999, 0.7600000000000001, 0.7386666666666666, 0.7016666666666667, 0.7089999999999999, 0.707], [0.9936666666666663, 0.9839999999999997, 0.966, 0.9313333333333333, 0.8986666666666668, 0.8379999999999999, 0.8133333333333334, 0.75, 0.7633333333333333, 0.6980000000000001, 0.7003333333333333, 0.68, 0.669, 0.6503333333333333, 0.6706666666666669, 0.6416666666666665], [0.9913333333333331, 0.9806666666666664, 0.9500000000000001, 0.9146666666666665, 0.8336666666666667, 0.7766666666666667, 0.6510000000000001, 0.6396666666666666, 0.5930000000000001, 0.5689999999999998, 0.5643333333333335, 0.5840000000000001, 0.5486666666666669, 0.5429999999999999, 0.573, 0.5493333333333335], [0.9903333333333328, 0.9783333333333333, 0.9560000000000001, 0.8803333333333334, 0.8146666666666669, 0.6533333333333334, 0.5383333333333334, 0.46433333333333326, 0.4686666666666666, 0.37499999999999994, 0.385, 0.412, 0.4133333333333333, 0.37133333333333335, 0.4243333333333334, 0.41099999999999987], [0.9859999999999999, 0.973, 0.9273333333333333, 0.873, 0.7503333333333335, 0.6656666666666666, 0.3373333333333334, 0.23933333333333326, 0.2553333333333333, 0.24966666666666665, 0.282, 0.2626666666666667, 0.2779999999999999, 0.23566666666666672, 0.20400000000000004, 0.21766666666666667], [0.9846666666666664, 0.968, 0.9386666666666668, 0.8646666666666665, 0.747, 0.6106666666666667, 0.38766666666666677, 0.11699999999999999, 0.10699999999999997, 0.08100000000000002, 0.10133333333333334, 0.073, 0.10766666666666666, 0.09733333333333333, 0.12233333333333334, 0.114], [0.977, 0.9666666666666667, 0.9183333333333336, 0.8480000000000001, 0.7616666666666667, 0.5703333333333334, 0.3553333333333334, 0.14766666666666667, 0.03466666666666667, 0.018000000000000002, 0.030666666666666672, 0.023666666666666666, 0.04633333333333334, 0.043, 0.03233333333333334, 0.03900000000000001], [0.98, 0.954, 0.9163333333333336, 0.8436666666666667, 0.728, 0.6050000000000001, 0.35100000000000003, 0.12200000000000001, 0.038333333333333344, 0.01266666666666667, 0.014000000000000002, 0.009666666666666667, 0.009666666666666667, 0.003, 0.006333333333333333, 0.0016666666666666668], [0.9726666666666668, 0.939, 0.9069999999999999, 0.8349999999999996, 0.7289999999999999, 0.6013333333333333, 0.2996666666666667, 0.16699999999999995, 0.048666666666666664, 0.009000000000000001, 0.015666666666666666, 0.0003333333333333333, 0.0003333333333333333, 0.0, 0.0003333333333333333, 0.0033333333333333335], [0.9673333333333335, 0.9533333333333336, 0.8893333333333333, 0.8520000000000002, 0.7300000000000001, 0.6120000000000001, 0.2966666666666667, 0.08333333333333329, 0.037000000000000005, 0.0013333333333333333, 0.0, 0.019, 0.0, 0.0, 0.001, 0.009666666666666665], [0.9626666666666667, 0.947, 0.8953333333333333, 0.8566666666666667, 0.7536666666666665, 0.5439999999999999, 0.4266666666666668, 0.17933333333333332, 0.03833333333333334, 0.0033333333333333335, 0.0006666666666666666, 0.0, 0.0, 0.0, 0.0, 0.0], [0.9600000000000002, 0.934, 0.905, 0.8320000000000002, 0.767, 0.6036666666666666, 0.276, 0.12899999999999998, 0.029333333333333336, 0.05533333333333333, 0.0006666666666666666, 0.0, 0.0, 0.0, 0.0, 0.0], [0.9593333333333331, 0.9273333333333336, 0.8886666666666667, 0.847, 0.7316666666666668, 0.5773333333333335, 0.308, 0.15033333333333332, 0.030666666666666672, 0.009333333333333334, 0.007666666666666667, 0.0003333333333333333, 0.0, 0.0, 0.0, 0.0], [0.9500000000000003, 0.9146666666666667, 0.8893333333333335, 0.8326666666666666, 0.7433333333333334, 0.566, 0.33266666666666667, 0.1193333333333333, 0.05100000000000001, 0.002333333333333333, 0.001, 0.0, 0.0, 0.0, 0.0, 0.0]]
