# Supplementary material for: The Effect of Local and Global Interventions on Epidemic Spreading
Source: Int J Environ Res Public Health. 2021 Nov 30;18(23):12627. doi: 10.3390/ijerph182312627 (PMC8657414; doi:10.3390/ijerph182312627)
Supplement: Supplementary file 1 [file ijerph-18-12627-s001.zip › Supplementary Materials/results of data/3/the starting time_S/Ei=2.json]

[[0.9986666666666666, 0.9919999999999998, 0.983, 0.9706666666666666, 0.9583333333333331, 0.9346666666666665, 0.9153333333333333, 0.8693333333333334, 0.8443333333333332, 0.8239999999999998, 0.7339999999999999, 0.6849999999999999, 0.6206666666666668, 0.5486666666666667, 0.48133333333333334, 0.37066666666666664], [0.9966666666666665, 0.9906666666666666, 0.9759999999999995, 0.9713333333333334, 0.9403333333333331, 0.9226666666666663, 0.8979999999999999, 0.8393333333333334, 0.795, 0.7469999999999999, 0.7113333333333334, 0.612, 0.503, 0.4600000000000001, 0.4296666666666667, 0.3576666666666667], [0.994333333333333, 0.9853333333333331, 0.9693333333333334, 0.9429999999999998, 0.9053333333333333, 0.8799999999999997, 0.8089999999999999, 0.7676666666666668, 0.6890000000000001, 0.6533333333333332, 0.5706666666666668, 0.5086666666666666, 0.43566666666666687, 0.3520000000000001, 0.31466666666666665, 0.28633333333333333], [0.9933333333333331, 0.9786666666666666, 0.9516666666666668, 0.921666666666667, 0.8343333333333333, 0.8053333333333333, 0.7449999999999999, 0.6423333333333334, 0.5583333333333333, 0.5273333333333333, 0.46633333333333327, 0.39166666666666666, 0.28666666666666674, 0.29066666666666663, 0.201, 0.18133333333333326], [0.9899999999999999, 0.9689999999999998, 0.9413333333333334, 0.8893333333333333, 0.7716666666666666, 0.7376666666666668, 0.588, 0.5760000000000001, 0.48800000000000004, 0.3496666666666667, 0.25433333333333336, 0.19233333333333338, 0.195, 0.1953333333333333, 0.13166666666666668, 0.10133333333333332], [0.9849999999999997, 0.9656666666666666, 0.9226666666666669, 0.8703333333333333, 0.7566666666666669, 0.579, 0.506, 0.3733333333333333, 0.331, 0.255, 0.21466666666666664, 0.1993333333333333, 0.10833333333333334, 0.09366666666666666, 0.07600000000000003, 0.08700000000000001], [0.9849999999999997, 0.9566666666666668, 0.9013333333333332, 0.8373333333333335, 0.6936666666666667, 0.5536666666666666, 0.2846666666666666, 0.24166666666666672, 0.21099999999999997, 0.14800000000000002, 0.08900000000000001, 0.09300000000000001, 0.10033333333333334, 0.05500000000000003, 0.05733333333333335, 0.04366666666666668], [0.9729999999999996, 0.9496666666666668, 0.8989999999999999, 0.8193333333333332, 0.6716666666666665, 0.5046666666666666, 0.2783333333333334, 0.15633333333333332, 0.07600000000000001, 0.06166666666666668, 0.035, 0.05700000000000002, 0.032, 0.04300000000000001, 0.022000000000000002, 0.023666666666666673], [0.9813333333333332, 0.938333333333333, 0.8843333333333335, 0.8130000000000002, 0.6259999999999999, 0.5436666666666666, 0.2986666666666667, 0.11266666666666665, 0.04733333333333334, 0.02533333333333334, 0.03233333333333334, 0.013000000000000001, 0.014333333333333333, 0.013333333333333338, 0.007000000000000001, 0.0033333333333333335], [0.9696666666666668, 0.9306666666666669, 0.8533333333333335, 0.7566666666666667, 0.6586666666666667, 0.484, 0.30299999999999994, 0.12000000000000002, 0.026333333333333334, 0.005000000000000001, 0.002, 0.0026666666666666666, 0.0013333333333333333, 0.001, 0.0006666666666666666, 0.0016666666666666668], [0.9643333333333332, 0.9279999999999997, 0.8263333333333331, 0.7256666666666667, 0.6576666666666667, 0.47666666666666657, 0.26633333333333337, 0.11733333333333335, 0.02866666666666667, 0.007666666666666666, 0.0016666666666666668, 0.0, 0.0, 0.0, 0.0, 0.0003333333333333333], [0.9549999999999997, 0.8956666666666666, 0.8386666666666667, 0.7050000000000001, 0.5876666666666667, 0.4613333333333334, 0.2853333333333333, 0.092, 0.031000000000000003, 0.011, 0.0013333333333333333, 0.0, 0.0, 0.0, 0.0, 0.0], [0.9303333333333331, 0.8756666666666667, 0.7963333333333332, 0.7013333333333333, 0.5896666666666667, 0.44266666666666665, 0.24266666666666667, 0.07666666666666667, 0.007, 0.016666666666666666, 0.0003333333333333333, 0.0, 0.0, 0.0003333333333333333, 0.0003333333333333333, 0.0], [0.9383333333333336, 0.8693333333333333, 0.8043333333333333, 0.6676666666666665, 0.5573333333333331, 0.38100000000000006, 0.2233333333333333, 0.10166666666666664, 0.020000000000000004, 0.001, 0.0, 0.0, 0.0, 0.0, 0.0, 0.0], [0.907, 0.868333333333333, 0.7683333333333331, 0.675, 0.58, 0.401, 0.26066666666666666, 0.08366666666666665, 0.018666666666666668, 0.005333333333333333, 0.005, 0.0, 0.0, 0.0, 0.0, 0.0], [0.9139999999999999, 0.8203333333333335, 0.728, 0.6659999999999999, 0.5466666666666667, 0.38433333333333325, 0.21633333333333335, 0.08399999999999999, 0.03133333333333334, 0.005, 0.0013333333333333333, 0.0, 0.0, 0.0, 0.0, 0.0]]
