# Supplementary material for: The Effect of Local and Global Interventions on Epidemic Spreading
Source: Int J Environ Res Public Health. 2021 Nov 30;18(23):12627. doi: 10.3390/ijerph182312627 (PMC8657414; doi:10.3390/ijerph182312627)
Supplement: Supplementary file 1 [file ijerph-18-12627-s001.zip › Supplementary Materials/results of data/3/the starting time_S/Ei=20.json]

[[0.9979999999999998, 0.9929999999999998, 0.9873333333333331, 0.9780000000000001, 0.9646666666666665, 0.9486666666666667, 0.9453333333333335, 0.9226666666666667, 0.902, 0.8896666666666666, 0.878, 0.8283333333333334, 0.8150000000000003, 0.796, 0.789, 0.7466666666666667], [0.9986666666666666, 0.9896666666666665, 0.9793333333333331, 0.9686666666666663, 0.9483333333333337, 0.9416666666666667, 0.922, 0.9039999999999999, 0.8816666666666665, 0.8630000000000001, 0.8330000000000003, 0.8203333333333332, 0.8176666666666669, 0.7783333333333332, 0.7560000000000002, 0.7286666666666667], [0.9956666666666665, 0.9863333333333332, 0.9749999999999999, 0.9543333333333334, 0.9193333333333332, 0.9133333333333334, 0.872, 0.8436666666666665, 0.8413333333333335, 0.7903333333333332, 0.7896666666666666, 0.7513333333333334, 0.7283333333333334, 0.7083333333333333, 0.7193333333333334, 0.6886666666666666], [0.9929999999999997, 0.9846666666666665, 0.961, 0.9429999999999998, 0.8966666666666667, 0.8206666666666665, 0.7956666666666669, 0.6940000000000001, 0.6986666666666665, 0.7313333333333334, 0.6780000000000002, 0.6663333333333334, 0.6570000000000003, 0.6539999999999998, 0.6499999999999999, 0.635], [0.9923333333333331, 0.9813333333333333, 0.9436666666666665, 0.9149999999999998, 0.8393333333333334, 0.7293333333333334, 0.6666666666666664, 0.6010000000000002, 0.6066666666666667, 0.5976666666666667, 0.5793333333333331, 0.579, 0.564, 0.525, 0.5596666666666669, 0.5516666666666666], [0.9906666666666665, 0.9736666666666666, 0.9556666666666666, 0.8923333333333331, 0.785, 0.6850000000000002, 0.5453333333333333, 0.43100000000000005, 0.42466666666666675, 0.4613333333333333, 0.38700000000000007, 0.4230000000000001, 0.4356666666666666, 0.4513333333333336, 0.4033333333333333, 0.42933333333333334], [0.9889999999999995, 0.9703333333333332, 0.9493333333333334, 0.897, 0.766666666666667, 0.6230000000000001, 0.37833333333333324, 0.25666666666666677, 0.2306666666666667, 0.20733333333333331, 0.185, 0.24500000000000002, 0.27133333333333337, 0.25466666666666676, 0.2330000000000001, 0.23666666666666666], [0.9873333333333332, 0.969, 0.9200000000000003, 0.8326666666666663, 0.7489999999999999, 0.551, 0.376, 0.19499999999999995, 0.09033333333333335, 0.08566666666666668, 0.073, 0.07733333333333332, 0.10933333333333331, 0.09699999999999999, 0.10133333333333328, 0.07999999999999999], [0.9826666666666665, 0.958, 0.9166666666666667, 0.8670000000000001, 0.76, 0.6133333333333334, 0.328, 0.21266666666666673, 0.051333333333333335, 0.015000000000000001, 0.02633333333333334, 0.018000000000000002, 0.037000000000000005, 0.021, 0.025333333333333333, 0.03166666666666667], [0.9766666666666665, 0.961333333333333, 0.9126666666666667, 0.8613333333333334, 0.7489999999999999, 0.6193333333333335, 0.34900000000000003, 0.11999999999999998, 0.038666666666666676, 0.008, 0.0013333333333333333, 0.004, 0.007333333333333334, 0.005333333333333333, 0.005666666666666667, 0.001], [0.973333333333333, 0.9543333333333333, 0.9130000000000001, 0.8399999999999999, 0.7533333333333334, 0.5849999999999999, 0.353, 0.14199999999999996, 0.04166666666666667, 0.015333333333333332, 0.005333333333333333, 0.0, 0.0016666666666666668, 0.0003333333333333333, 0.0003333333333333333, 0.014666666666666666], [0.9553333333333334, 0.948, 0.8983333333333334, 0.8400000000000001, 0.7180000000000002, 0.5306666666666666, 0.3643333333333334, 0.11833333333333333, 0.030333333333333337, 0.003333333333333333, 0.0023333333333333335, 0.0003333333333333333, 0.0, 0.0, 0.0, 0.0], [0.9710000000000001, 0.9353333333333332, 0.9043333333333334, 0.8330000000000002, 0.7113333333333334, 0.5793333333333334, 0.37766666666666665, 0.15333333333333332, 0.014666666666666668, 0.005666666666666667, 0.0, 0.0033333333333333335, 0.0, 0.0, 0.0, 0.0], [0.9629999999999999, 0.9380000000000001, 0.8839999999999998, 0.8396666666666667, 0.7253333333333334, 0.5633333333333332, 0.30300000000000005, 0.14766666666666667, 0.012666666666666668, 0.008, 0.012333333333333333, 0.0, 0.0, 0.0, 0.0, 0.0], [0.9606666666666667, 0.9303333333333335, 0.9003333333333333, 0.8306666666666664, 0.7533333333333333, 0.5643333333333335, 0.3633333333333333, 0.1173333333333333, 0.037333333333333336, 0.016, 0.002, 0.0, 0.0, 0.0, 0.0, 0.0], [0.9616666666666667, 0.9236666666666669, 0.8966666666666666, 0.8163333333333332, 0.7256666666666667, 0.5813333333333334, 0.3546666666666667, 0.10733333333333332, 0.05, 0.006333333333333333, 0.0003333333333333333, 0.0, 0.0, 0.0, 0.0, 0.0]]
