# Supplementary material for: The Effect of Local and Global Interventions on Epidemic Spreading
Source: Int J Environ Res Public Health. 2021 Nov 30;18(23):12627. doi: 10.3390/ijerph182312627 (PMC8657414; doi:10.3390/ijerph182312627)
Supplement: Supplementary file 1 [file ijerph-18-12627-s001.zip › Supplementary Materials/results of data/3/the starting time_S/Ei=21.json]

[[0.9986666666666666, 0.993333333333333, 0.9849999999999998, 0.9759999999999998, 0.9626666666666666, 0.952, 0.9416666666666668, 0.9269999999999997, 0.913666666666667, 0.8860000000000003, 0.8446666666666669, 0.8499999999999999, 0.8230000000000001, 0.8006666666666666, 0.7863333333333334, 0.7666666666666667], [0.9969999999999998, 0.9916666666666661, 0.9856666666666667, 0.9683333333333334, 0.9490000000000001, 0.9283333333333333, 0.9216666666666667, 0.9176666666666667, 0.8886666666666667, 0.861, 0.8403333333333333, 0.8206666666666665, 0.8029999999999997, 0.7719999999999999, 0.7553333333333332, 0.7196666666666669], [0.9946666666666663, 0.9883333333333332, 0.9729999999999996, 0.9589999999999997, 0.9323333333333335, 0.8946666666666668, 0.8696666666666667, 0.8380000000000002, 0.8106666666666668, 0.8046666666666664, 0.8053333333333332, 0.7589999999999999, 0.7303333333333334, 0.7200000000000001, 0.7009999999999998, 0.695], [0.9916666666666664, 0.9879999999999998, 0.9609999999999999, 0.9236666666666665, 0.8876666666666664, 0.834333333333333, 0.8089999999999998, 0.7226666666666668, 0.7599999999999999, 0.7379999999999999, 0.6943333333333332, 0.6586666666666665, 0.6673333333333332, 0.6646666666666667, 0.6440000000000001, 0.6410000000000001], [0.993333333333333, 0.9779999999999998, 0.9420000000000002, 0.9063333333333337, 0.824, 0.7683333333333332, 0.661, 0.6329999999999999, 0.5923333333333333, 0.5833333333333334, 0.5820000000000001, 0.6026666666666667, 0.5643333333333335, 0.5713333333333334, 0.5583333333333333, 0.5766666666666667], [0.9886666666666664, 0.9779999999999995, 0.9389999999999998, 0.8953333333333335, 0.8073333333333336, 0.7133333333333334, 0.5443333333333332, 0.47033333333333344, 0.4783333333333333, 0.45633333333333337, 0.4349999999999999, 0.43200000000000005, 0.4426666666666667, 0.4146666666666667, 0.4156666666666667, 0.42266666666666663], [0.9859999999999999, 0.9656666666666668, 0.9366666666666664, 0.8606666666666666, 0.7599999999999998, 0.5516666666666669, 0.4313333333333333, 0.28933333333333333, 0.268, 0.28900000000000003, 0.2753333333333333, 0.228, 0.25133333333333335, 0.2840000000000001, 0.26100000000000007, 0.24466666666666664], [0.977, 0.9709999999999999, 0.9200000000000002, 0.8663333333333333, 0.7366666666666667, 0.5456666666666669, 0.4210000000000001, 0.16166666666666663, 0.08833333333333333, 0.10766666666666665, 0.12199999999999997, 0.094, 0.081, 0.06433333333333334, 0.10733333333333334, 0.11766666666666667], [0.9813333333333332, 0.9640000000000001, 0.9039999999999999, 0.8390000000000001, 0.747, 0.6103333333333333, 0.38599999999999995, 0.21999999999999995, 0.016000000000000004, 0.035, 0.019000000000000006, 0.019333333333333334, 0.017333333333333336, 0.019000000000000003, 0.04533333333333334, 0.021000000000000005], [0.9796666666666667, 0.952, 0.9059999999999999, 0.8503333333333333, 0.7666666666666668, 0.5736666666666667, 0.2923333333333334, 0.1033333333333333, 0.022333333333333337, 0.019000000000000003, 0.038000000000000006, 0.004, 0.0026666666666666666, 0.0013333333333333333, 0.004666666666666667, 0.002], [0.9749999999999999, 0.9403333333333338, 0.9123333333333334, 0.8486666666666665, 0.7536666666666668, 0.5653333333333332, 0.359, 0.1193333333333333, 0.021000000000000005, 0.007000000000000002, 0.0003333333333333333, 0.0003333333333333333, 0.0, 0.0, 0.0, 0.0], [0.9703333333333333, 0.9433333333333336, 0.9043333333333334, 0.8456666666666668, 0.748, 0.5676666666666667, 0.36133333333333334, 0.16199999999999998, 0.05733333333333335, 0.005, 0.0013333333333333333, 0.0, 0.0, 0.0, 0.0, 0.0], [0.9680000000000001, 0.9386666666666665, 0.9060000000000001, 0.8376666666666667, 0.7466666666666667, 0.578, 0.32400000000000007, 0.14833333333333334, 0.03833333333333334, 0.010000000000000002, 0.0003333333333333333, 0.0, 0.0, 0.0, 0.0, 0.0], [0.9646666666666667, 0.9286666666666668, 0.9006666666666668, 0.8333333333333333, 0.7236666666666667, 0.5986666666666667, 0.30100000000000005, 0.14533333333333334, 0.030666666666666672, 0.003, 0.0, 0.0013333333333333333, 0.0, 0.0, 0.0, 0.0], [0.9616666666666666, 0.921666666666667, 0.8993333333333332, 0.8276666666666664, 0.7273333333333333, 0.576, 0.37366666666666676, 0.18633333333333332, 0.07933333333333333, 0.003666666666666666, 0.0013333333333333333, 0.0, 0.0, 0.0, 0.0, 0.0], [0.9563333333333336, 0.9390000000000001, 0.8893333333333332, 0.8489999999999999, 0.73, 0.5693333333333332, 0.4043333333333333, 0.11899999999999998, 0.06233333333333334, 0.014666666666666668, 0.003, 0.0, 0.0, 0.0, 0.0, 0.0]]
