# Supplementary material for: The Effect of Local and Global Interventions on Epidemic Spreading
Source: Int J Environ Res Public Health. 2021 Nov 30;18(23):12627. doi: 10.3390/ijerph182312627 (PMC8657414; doi:10.3390/ijerph182312627)
Supplement: Supplementary file 1 [file ijerph-18-12627-s001.zip › Supplementary Materials/results of data/3/the starting time_S/Ei=22.json]

[[0.9979999999999999, 0.9943333333333332, 0.9869999999999998, 0.9723333333333333, 0.9666666666666668, 0.9523333333333335, 0.9376666666666665, 0.9266666666666669, 0.8990000000000002, 0.8983333333333335, 0.8603333333333333, 0.8503333333333334, 0.8123333333333331, 0.7976666666666667, 0.7693333333333333, 0.7493333333333331], [0.9973333333333332, 0.9946666666666661, 0.9786666666666667, 0.963, 0.9553333333333336, 0.9383333333333331, 0.9303333333333335, 0.8873333333333335, 0.8993333333333334, 0.8756666666666667, 0.831, 0.8240000000000002, 0.7826666666666667, 0.7830000000000001, 0.7669999999999999, 0.7286666666666666], [0.995333333333333, 0.9873333333333331, 0.9726666666666668, 0.9533333333333331, 0.9256666666666669, 0.9076666666666665, 0.8733333333333333, 0.8356666666666667, 0.8183333333333334, 0.8013333333333335, 0.7973333333333332, 0.7573333333333333, 0.759, 0.7440000000000002, 0.7036666666666666, 0.7023333333333334], [0.9929999999999997, 0.9843333333333331, 0.9646666666666663, 0.924, 0.8689999999999999, 0.8286666666666667, 0.7869999999999998, 0.7726666666666667, 0.7250000000000001, 0.7186666666666668, 0.6716666666666666, 0.674, 0.6573333333333334, 0.6503333333333334, 0.6609999999999998, 0.6449999999999998], [0.991333333333333, 0.9773333333333334, 0.9556666666666668, 0.9120000000000001, 0.8270000000000001, 0.754, 0.6673333333333334, 0.69, 0.5843333333333334, 0.6213333333333336, 0.5623333333333332, 0.5623333333333334, 0.5606666666666666, 0.5613333333333334, 0.5449999999999999, 0.5646666666666668], [0.9926666666666665, 0.9719999999999999, 0.9453333333333335, 0.8896666666666667, 0.8006666666666663, 0.6593333333333333, 0.4803333333333333, 0.48866666666666664, 0.4770000000000001, 0.4136666666666666, 0.4233333333333334, 0.4129999999999999, 0.43766666666666676, 0.40033333333333326, 0.39466666666666667, 0.40966666666666673], [0.9876666666666664, 0.9713333333333332, 0.9306666666666669, 0.8536666666666668, 0.7533333333333332, 0.6006666666666668, 0.4216666666666667, 0.2793333333333333, 0.21300000000000008, 0.2216666666666667, 0.2593333333333333, 0.25566666666666665, 0.24399999999999997, 0.225, 0.227, 0.273], [0.9796666666666664, 0.9600000000000001, 0.9380000000000002, 0.8746666666666667, 0.7283333333333333, 0.5456666666666669, 0.406, 0.17266666666666663, 0.06833333333333334, 0.07533333333333332, 0.09766666666666664, 0.04666666666666666, 0.13099999999999998, 0.07066666666666666, 0.08566666666666661, 0.08466666666666667], [0.9803333333333334, 0.954, 0.9273333333333335, 0.8516666666666665, 0.7259999999999999, 0.5493333333333333, 0.30400000000000005, 0.21300000000000005, 0.08, 0.047000000000000014, 0.01866666666666667, 0.04466666666666667, 0.024333333333333332, 0.012333333333333337, 0.020333333333333335, 0.028666666666666667], [0.9733333333333334, 0.9483333333333331, 0.9143333333333333, 0.8396666666666666, 0.7353333333333333, 0.5623333333333332, 0.2906666666666667, 0.12033333333333333, 0.027333333333333334, 0.027000000000000003, 0.011000000000000001, 0.0016666666666666668, 0.010666666666666668, 0.003333333333333333, 0.0016666666666666668, 0.005000000000000001], [0.967, 0.9553333333333334, 0.9063333333333335, 0.8430000000000002, 0.7443333333333333, 0.5966666666666668, 0.3116666666666667, 0.2163333333333333, 0.044000000000000004, 0.022000000000000002, 0.0, 0.002, 0.007333333333333333, 0.0, 0.0, 0.0003333333333333333], [0.9743333333333332, 0.9420000000000001, 0.8960000000000001, 0.8156666666666667, 0.748, 0.5486666666666667, 0.3586666666666666, 0.13833333333333328, 0.05000000000000001, 0.0023333333333333335, 0.008666666666666666, 0.0, 0.0, 0.0, 0.0, 0.0], [0.9679999999999997, 0.9463333333333334, 0.897666666666667, 0.8413333333333334, 0.7500000000000001, 0.5509999999999999, 0.3376666666666667, 0.11366666666666667, 0.03200000000000001, 0.0013333333333333333, 0.0, 0.0, 0.0, 0.0, 0.0, 0.0], [0.9656666666666667, 0.929333333333333, 0.8920000000000002, 0.8396666666666665, 0.73, 0.5903333333333333, 0.32599999999999996, 0.15766666666666665, 0.07466666666666666, 0.014000000000000002, 0.001, 0.0, 0.0, 0.0, 0.0, 0.0], [0.955, 0.9340000000000003, 0.8953333333333332, 0.8276666666666667, 0.7390000000000002, 0.5883333333333334, 0.2926666666666667, 0.11966666666666666, 0.04066666666666667, 0.0013333333333333333, 0.0, 0.0, 0.0, 0.0, 0.0, 0.0], [0.9609999999999999, 0.9316666666666666, 0.8870000000000001, 0.8396666666666667, 0.7443333333333334, 0.5746666666666667, 0.2906666666666667, 0.13266666666666665, 0.016333333333333335, 0.0023333333333333335, 0.0013333333333333333, 0.0, 0.0, 0.0, 0.0, 0.0]]
