# Supplementary material for: The Effect of Local and Global Interventions on Epidemic Spreading
Source: Int J Environ Res Public Health. 2021 Nov 30;18(23):12627. doi: 10.3390/ijerph182312627 (PMC8657414; doi:10.3390/ijerph182312627)
Supplement: Supplementary file 1 [file ijerph-18-12627-s001.zip › Supplementary Materials/results of data/3/the starting time_S/Ei=23.json]

[[0.9983333333333333, 0.993333333333333, 0.9846666666666664, 0.9763333333333333, 0.9670000000000003, 0.9593333333333333, 0.9383333333333332, 0.9336666666666666, 0.9026666666666666, 0.8946666666666666, 0.8649999999999999, 0.8530000000000001, 0.8, 0.801, 0.7836666666666665, 0.7846666666666666], [0.9973333333333333, 0.9929999999999998, 0.979333333333333, 0.9676666666666665, 0.956333333333333, 0.9363333333333332, 0.9263333333333337, 0.9019999999999999, 0.9013333333333333, 0.8713333333333334, 0.833, 0.8166666666666665, 0.7979999999999998, 0.7899999999999998, 0.7573333333333333, 0.7636666666666664], [0.9943333333333328, 0.9866666666666665, 0.9640000000000001, 0.9633333333333333, 0.9293333333333335, 0.8869999999999999, 0.8836666666666667, 0.8456666666666666, 0.8343333333333333, 0.8079999999999999, 0.7743333333333333, 0.7623333333333335, 0.7496666666666667, 0.7226666666666669, 0.7126666666666667, 0.701], [0.9939999999999997, 0.9866666666666664, 0.9659999999999999, 0.9336666666666666, 0.8919999999999998, 0.8386666666666666, 0.7949999999999998, 0.7583333333333332, 0.7420000000000001, 0.7096666666666667, 0.6926666666666665, 0.6763333333333332, 0.6526666666666665, 0.657, 0.65, 0.6393333333333333], [0.9886666666666665, 0.9776666666666666, 0.9619999999999996, 0.9056666666666667, 0.8553333333333335, 0.7496666666666666, 0.6753333333333332, 0.6333333333333332, 0.604, 0.5603333333333332, 0.5793333333333333, 0.5646666666666668, 0.5773333333333334, 0.5356666666666665, 0.55, 0.5710000000000001], [0.9889999999999998, 0.9806666666666665, 0.9319999999999999, 0.8803333333333333, 0.7996666666666667, 0.6713333333333333, 0.49466666666666664, 0.4513333333333333, 0.48033333333333345, 0.44633333333333336, 0.436, 0.42733333333333345, 0.432, 0.41633333333333333, 0.4123333333333333, 0.4046666666666666], [0.9863333333333331, 0.9716666666666665, 0.9326666666666668, 0.87, 0.7616666666666667, 0.6846666666666666, 0.4023333333333333, 0.25833333333333336, 0.29, 0.29733333333333334, 0.213, 0.20800000000000002, 0.21033333333333334, 0.2556666666666667, 0.20066666666666666, 0.2770000000000001], [0.9833333333333333, 0.9706666666666663, 0.9246666666666667, 0.8739999999999998, 0.7676666666666666, 0.5733333333333335, 0.32866666666666666, 0.16966666666666663, 0.08299999999999996, 0.06066666666666669, 0.09666666666666664, 0.09033333333333332, 0.13933333333333334, 0.07033333333333333, 0.08166666666666668, 0.08900000000000001], [0.9860000000000001, 0.9586666666666667, 0.9059999999999998, 0.8523333333333334, 0.7533333333333332, 0.5443333333333334, 0.3123333333333333, 0.12499999999999999, 0.02433333333333334, 0.023666666666666673, 0.025, 0.03200000000000001, 0.014333333333333335, 0.018000000000000002, 0.009000000000000001, 0.046333333333333344], [0.9803333333333332, 0.9556666666666666, 0.9286666666666666, 0.8373333333333334, 0.7453333333333332, 0.5990000000000001, 0.3606666666666668, 0.11466666666666665, 0.05166666666666668, 0.0006666666666666666, 0.001, 0.008333333333333333, 0.002333333333333333, 0.0013333333333333333, 0.002333333333333333, 0.001], [0.976333333333333, 0.9533333333333335, 0.9056666666666668, 0.8416666666666668, 0.7583333333333334, 0.5700000000000001, 0.3353333333333334, 0.09866666666666667, 0.026333333333333334, 0.002, 0.0, 0.0023333333333333335, 0.0, 0.006000000000000001, 0.0, 0.0], [0.9696666666666667, 0.9446666666666668, 0.9120000000000003, 0.8296666666666667, 0.7680000000000001, 0.5503333333333332, 0.34666666666666673, 0.09400000000000001, 0.019333333333333338, 0.009333333333333334, 0.001, 0.0, 0.0, 0.0, 0.0, 0.0], [0.9680000000000002, 0.9510000000000001, 0.8996666666666666, 0.8619999999999999, 0.7416666666666666, 0.543, 0.3653333333333333, 0.1406666666666667, 0.07200000000000002, 0.0026666666666666666, 0.0, 0.0026666666666666666, 0.0, 0.0, 0.0, 0.0], [0.9663333333333332, 0.9356666666666669, 0.8936666666666666, 0.8610000000000002, 0.7463333333333334, 0.6093333333333333, 0.3736666666666667, 0.1413333333333333, 0.03166666666666667, 0.014666666666666666, 0.0003333333333333333, 0.0, 0.0, 0.0, 0.0, 0.0], [0.9599999999999999, 0.9380000000000001, 0.895, 0.8429999999999999, 0.7473333333333333, 0.6016666666666666, 0.3636666666666667, 0.13466666666666666, 0.017333333333333333, 0.0026666666666666666, 0.001, 0.0, 0.0, 0.0, 0.0, 0.0], [0.961, 0.9373333333333334, 0.9023333333333335, 0.8406666666666667, 0.7343333333333334, 0.5406666666666666, 0.385, 0.10333333333333332, 0.06933333333333332, 0.007000000000000001, 0.0003333333333333333, 0.0, 0.0, 0.0, 0.0, 0.0]]
