# Supplementary material for: The Effect of Local and Global Interventions on Epidemic Spreading
Source: Int J Environ Res Public Health. 2021 Nov 30;18(23):12627. doi: 10.3390/ijerph182312627 (PMC8657414; doi:10.3390/ijerph182312627)
Supplement: Supplementary file 1 [file ijerph-18-12627-s001.zip › Supplementary Materials/results of data/3/the starting time_S/Ei=24.json]

[[0.999, 0.992333333333333, 0.9859999999999997, 0.9773333333333333, 0.9633333333333333, 0.9529999999999998, 0.9416666666666668, 0.9290000000000003, 0.9096666666666668, 0.8920000000000002, 0.8723333333333334, 0.8283333333333335, 0.8190000000000001, 0.7883333333333336, 0.7653333333333333, 0.7520000000000001], [0.9973333333333332, 0.9906666666666664, 0.9796666666666666, 0.9700000000000001, 0.949, 0.9363333333333335, 0.9316666666666666, 0.9103333333333335, 0.8863333333333332, 0.8499999999999998, 0.846, 0.8266666666666664, 0.7876666666666668, 0.7976666666666665, 0.7463333333333332, 0.7303333333333334], [0.9949999999999996, 0.986333333333333, 0.9760000000000001, 0.945, 0.9333333333333331, 0.902, 0.8786666666666668, 0.8753333333333335, 0.8256666666666668, 0.7973333333333332, 0.7849999999999999, 0.7453333333333334, 0.7393333333333334, 0.7190000000000001, 0.7086666666666664, 0.7006666666666668], [0.992333333333333, 0.9819999999999995, 0.9630000000000003, 0.9240000000000002, 0.8796666666666665, 0.8376666666666666, 0.7893333333333334, 0.7590000000000001, 0.6826666666666666, 0.7086666666666666, 0.6919999999999998, 0.6539999999999998, 0.6546666666666667, 0.6880000000000001, 0.6400000000000001, 0.6626666666666665], [0.9906666666666664, 0.98, 0.9536666666666667, 0.908, 0.8333333333333335, 0.7500000000000001, 0.6883333333333331, 0.598, 0.6226666666666666, 0.575, 0.5573333333333331, 0.5559999999999999, 0.6013333333333334, 0.5286666666666667, 0.5526666666666668, 0.5483333333333333], [0.9866666666666664, 0.9750000000000001, 0.9443333333333334, 0.8816666666666666, 0.7836666666666668, 0.6173333333333332, 0.5436666666666666, 0.5113333333333333, 0.5316666666666667, 0.422, 0.41100000000000014, 0.4706666666666666, 0.45266666666666666, 0.42866666666666664, 0.40800000000000003, 0.41400000000000003], [0.9873333333333328, 0.9663333333333335, 0.933666666666667, 0.8836666666666665, 0.7623333333333332, 0.6043333333333333, 0.4346666666666667, 0.263, 0.22266666666666673, 0.2346666666666667, 0.29966666666666664, 0.23399999999999999, 0.2546666666666667, 0.24333333333333343, 0.26200000000000007, 0.2426666666666667], [0.9856666666666662, 0.9640000000000001, 0.9299999999999999, 0.8873333333333332, 0.7406666666666666, 0.6046666666666666, 0.33166666666666667, 0.1686666666666667, 0.11499999999999998, 0.07133333333333335, 0.07733333333333332, 0.08399999999999999, 0.09633333333333334, 0.09033333333333333, 0.09200000000000003, 0.06833333333333334], [0.9800000000000001, 0.9623333333333333, 0.8993333333333332, 0.8443333333333335, 0.737, 0.5803333333333334, 0.35100000000000015, 0.12433333333333331, 0.014666666666666672, 0.038333333333333344, 0.017000000000000005, 0.06633333333333333, 0.017333333333333333, 0.01366666666666667, 0.034333333333333334, 0.018666666666666668], [0.9769999999999996, 0.9606666666666667, 0.9133333333333334, 0.8600000000000001, 0.7543333333333334, 0.5903333333333335, 0.3510000000000001, 0.1383333333333333, 0.05800000000000001, 0.004, 0.005333333333333333, 0.005666666666666667, 0.004, 0.005666666666666667, 0.016666666666666666, 0.006000000000000001], [0.9703333333333332, 0.9553333333333334, 0.9139999999999999, 0.838, 0.732, 0.5600000000000002, 0.3499999999999999, 0.13166666666666665, 0.034666666666666665, 0.0016666666666666668, 0.0016666666666666668, 0.028333333333333332, 0.0003333333333333333, 0.0, 0.0, 0.0], [0.9703333333333333, 0.9443333333333335, 0.8999999999999998, 0.8490000000000002, 0.7563333333333333, 0.5346666666666667, 0.35866666666666674, 0.11533333333333333, 0.034666666666666665, 0.0029999999999999996, 0.004333333333333333, 0.0, 0.0, 0.0, 0.0, 0.0], [0.969333333333333, 0.9393333333333336, 0.8916666666666664, 0.848, 0.7643333333333332, 0.534, 0.29, 0.11599999999999996, 0.022333333333333334, 0.005666666666666667, 0.0, 0.004333333333333333, 0.0, 0.0, 0.0, 0.0], [0.9656666666666663, 0.9386666666666666, 0.9019999999999998, 0.8249999999999997, 0.748, 0.5826666666666666, 0.32500000000000007, 0.14466666666666667, 0.06100000000000002, 0.005666666666666666, 0.0, 0.0, 0.0, 0.0, 0.0, 0.0], [0.9653333333333333, 0.9349999999999999, 0.8906666666666664, 0.854, 0.7350000000000001, 0.544, 0.36366666666666664, 0.11433333333333331, 0.019333333333333334, 0.0033333333333333335, 0.0036666666666666666, 0.0, 0.0, 0.0, 0.0, 0.0], [0.9516666666666667, 0.9273333333333336, 0.8876666666666665, 0.839, 0.7436666666666667, 0.5813333333333334, 0.3423333333333334, 0.16399999999999998, 0.034666666666666665, 0.019000000000000003, 0.0, 0.0003333333333333333, 0.0, 0.0, 0.0, 0.0]]
