# Supplementary material for: The Effect of Local and Global Interventions on Epidemic Spreading
Source: Int J Environ Res Public Health. 2021 Nov 30;18(23):12627. doi: 10.3390/ijerph182312627 (PMC8657414; doi:10.3390/ijerph182312627)
Supplement: Supplementary file 1 [file ijerph-18-12627-s001.zip › Supplementary Materials/results of data/3/the starting time_S/Ei=25.json]

[[0.9986666666666666, 0.9929999999999998, 0.9843333333333334, 0.9769999999999999, 0.9646666666666666, 0.9513333333333333, 0.9386666666666668, 0.9200000000000002, 0.8929999999999997, 0.887, 0.8473333333333332, 0.8533333333333334, 0.81, 0.8160000000000001, 0.7676666666666666, 0.775], [0.9979999999999999, 0.9896666666666666, 0.9789999999999998, 0.968, 0.9553333333333331, 0.9453333333333335, 0.9093333333333331, 0.9033333333333334, 0.8816666666666666, 0.8563333333333335, 0.8386666666666667, 0.8063333333333333, 0.7983333333333335, 0.785, 0.7573333333333333, 0.7443333333333333], [0.9946666666666666, 0.9916666666666665, 0.9706666666666665, 0.9506666666666667, 0.9183333333333334, 0.9023333333333334, 0.8876666666666667, 0.8383333333333334, 0.8399999999999999, 0.7933333333333332, 0.7739999999999999, 0.7490000000000001, 0.7316666666666666, 0.7383333333333334, 0.7189999999999999, 0.7080000000000001], [0.9916666666666665, 0.9846666666666665, 0.9656666666666666, 0.929, 0.8889999999999999, 0.8390000000000001, 0.7643333333333332, 0.7703333333333332, 0.7213333333333333, 0.7043333333333334, 0.6696666666666667, 0.6956666666666667, 0.6883333333333332, 0.663, 0.6553333333333331, 0.666], [0.9936666666666664, 0.9799999999999998, 0.9573333333333334, 0.9126666666666667, 0.8703333333333332, 0.764, 0.6926666666666669, 0.6546666666666667, 0.583, 0.5916666666666666, 0.5856666666666667, 0.5916666666666667, 0.5543333333333333, 0.5816666666666668, 0.5706666666666665, 0.5800000000000002], [0.9883333333333331, 0.973333333333333, 0.9413333333333334, 0.8939999999999999, 0.8233333333333335, 0.635, 0.5146666666666667, 0.47900000000000004, 0.42366666666666664, 0.44466666666666677, 0.39999999999999997, 0.41466666666666685, 0.40599999999999997, 0.43100000000000005, 0.412, 0.4393333333333335], [0.9866666666666664, 0.9686666666666668, 0.9386666666666664, 0.8566666666666667, 0.7363333333333333, 0.6606666666666664, 0.41466666666666663, 0.2633333333333333, 0.24433333333333332, 0.23700000000000004, 0.26566666666666666, 0.25366666666666665, 0.265, 0.22733333333333336, 0.16766666666666669, 0.25733333333333325], [0.9786666666666666, 0.9736666666666667, 0.9209999999999999, 0.8516666666666667, 0.7919999999999997, 0.5886666666666664, 0.37466666666666676, 0.15566666666666665, 0.10566666666666663, 0.11, 0.09366666666666663, 0.10166666666666666, 0.08, 0.08466666666666665, 0.10533333333333333, 0.07533333333333332], [0.9826666666666666, 0.9516666666666669, 0.9150000000000003, 0.8446666666666667, 0.7333333333333335, 0.5800000000000001, 0.3436666666666667, 0.092, 0.044666666666666674, 0.022666666666666672, 0.025666666666666667, 0.050666666666666665, 0.04733333333333334, 0.020666666666666673, 0.028333333333333342, 0.03233333333333334], [0.975, 0.958, 0.9026666666666665, 0.8496666666666666, 0.7456666666666667, 0.5706666666666665, 0.27966666666666673, 0.12500000000000003, 0.07266666666666666, 0.004666666666666667, 0.0013333333333333333, 0.008666666666666666, 0.0006666666666666666, 0.002, 0.0016666666666666668, 0.012], [0.9729999999999998, 0.9493333333333335, 0.916, 0.8463333333333336, 0.7406666666666666, 0.566, 0.3706666666666666, 0.167, 0.046000000000000006, 0.005, 0.010666666666666666, 0.0, 0.0, 0.0003333333333333333, 0.0013333333333333333, 0.0003333333333333333], [0.9756666666666668, 0.9386666666666669, 0.898, 0.844, 0.7460000000000001, 0.5826666666666667, 0.36466666666666664, 0.09866666666666665, 0.044666666666666674, 0.005666666666666668, 0.002, 0.0, 0.0003333333333333333, 0.0, 0.0, 0.0], [0.961666666666667, 0.9363333333333332, 0.8936666666666667, 0.8290000000000001, 0.7563333333333333, 0.5616666666666668, 0.38166666666666665, 0.14333333333333337, 0.030666666666666665, 0.007, 0.0003333333333333333, 0.0, 0.0, 0.0, 0.0, 0.0], [0.9739999999999999, 0.9299999999999999, 0.8836666666666667, 0.8273333333333333, 0.7386666666666667, 0.5493333333333332, 0.34900000000000003, 0.13166666666666665, 0.046000000000000006, 0.006000000000000001, 0.0016666666666666668, 0.001, 0.0, 0.0, 0.0, 0.0], [0.9623333333333333, 0.9343333333333335, 0.902, 0.8300000000000001, 0.7176666666666668, 0.5703333333333335, 0.35200000000000004, 0.13299999999999995, 0.021333333333333333, 0.015000000000000001, 0.0, 0.0, 0.0, 0.0, 0.0, 0.0], [0.9489999999999998, 0.9186666666666669, 0.884, 0.8360000000000001, 0.7293333333333335, 0.5686666666666667, 0.32566666666666666, 0.17199999999999996, 0.029333333333333336, 0.005333333333333333, 0.02, 0.0, 0.0, 0.0, 0.0, 0.0]]
