# Supplementary material for: The Effect of Local and Global Interventions on Epidemic Spreading
Source: Int J Environ Res Public Health. 2021 Nov 30;18(23):12627. doi: 10.3390/ijerph182312627 (PMC8657414; doi:10.3390/ijerph182312627)
Supplement: Supplementary file 1 [file ijerph-18-12627-s001.zip › Supplementary Materials/results of data/3/the starting time_S/Ei=3.json]

[[0.9969999999999999, 0.9919999999999999, 0.9846666666666664, 0.9726666666666666, 0.9606666666666666, 0.9436666666666667, 0.9193333333333336, 0.8836666666666667, 0.8376666666666669, 0.8026666666666666, 0.7776666666666667, 0.6773333333333336, 0.6413333333333335, 0.6026666666666668, 0.5486666666666667, 0.453], [0.9963333333333331, 0.9903333333333332, 0.978, 0.9659999999999997, 0.9556666666666668, 0.9296666666666664, 0.8993333333333334, 0.8793333333333334, 0.8309999999999998, 0.7506666666666669, 0.7103333333333334, 0.6693333333333332, 0.6006666666666667, 0.5583333333333333, 0.4853333333333334, 0.4226666666666667], [0.9943333333333331, 0.9876666666666665, 0.9646666666666667, 0.9329999999999999, 0.9106666666666666, 0.8910000000000001, 0.8439999999999998, 0.8220000000000002, 0.7656666666666667, 0.6980000000000001, 0.6606666666666666, 0.5406666666666669, 0.525, 0.4586666666666668, 0.3846666666666667, 0.2966666666666667], [0.9929999999999999, 0.9853333333333332, 0.9563333333333335, 0.9103333333333333, 0.8633333333333335, 0.7996666666666669, 0.7550000000000001, 0.678, 0.6343333333333333, 0.537, 0.505, 0.4573333333333335, 0.38133333333333336, 0.322, 0.32233333333333325, 0.23633333333333337], [0.9926666666666665, 0.9730000000000001, 0.9463333333333334, 0.9063333333333333, 0.7923333333333332, 0.7163333333333333, 0.5943333333333334, 0.5543333333333335, 0.45699999999999996, 0.4466666666666666, 0.3723333333333334, 0.27999999999999997, 0.254, 0.2746666666666667, 0.22999999999999993, 0.12899999999999998], [0.9873333333333332, 0.9726666666666667, 0.9343333333333335, 0.893, 0.7560000000000002, 0.673, 0.4626666666666666, 0.43433333333333324, 0.38299999999999995, 0.34233333333333343, 0.23700000000000002, 0.19033333333333333, 0.1663333333333333, 0.13633333333333333, 0.14300000000000004, 0.13166666666666668], [0.984, 0.963, 0.9193333333333336, 0.8629999999999998, 0.7553333333333333, 0.5766666666666665, 0.3643333333333334, 0.24699999999999994, 0.2333333333333334, 0.17466666666666664, 0.14366666666666666, 0.09633333333333334, 0.09033333333333335, 0.08333333333333336, 0.06266666666666668, 0.07133333333333335], [0.9806666666666666, 0.9559999999999997, 0.9090000000000001, 0.8266666666666665, 0.7093333333333334, 0.5456666666666669, 0.3093333333333333, 0.14966666666666667, 0.06700000000000002, 0.06766666666666668, 0.05766666666666668, 0.05733333333333334, 0.05333333333333335, 0.04666666666666667, 0.031000000000000014, 0.03500000000000001], [0.9813333333333331, 0.9536666666666664, 0.884, 0.8163333333333332, 0.6653333333333333, 0.5496666666666665, 0.317, 0.10300000000000002, 0.034333333333333334, 0.03766666666666666, 0.010000000000000002, 0.024333333333333335, 0.029333333333333336, 0.004333333333333332, 0.015000000000000003, 0.0036666666666666666], [0.9769999999999998, 0.9406666666666664, 0.8833333333333335, 0.7933333333333336, 0.6966666666666668, 0.5146666666666666, 0.2860000000000001, 0.08133333333333334, 0.02166666666666667, 0.010333333333333333, 0.008, 0.006333333333333333, 0.0016666666666666668, 0.001, 0.004666666666666667, 0.001], [0.9663333333333333, 0.9356666666666665, 0.8543333333333332, 0.7696666666666665, 0.6479999999999999, 0.5223333333333334, 0.24500000000000005, 0.07500000000000001, 0.025000000000000005, 0.008333333333333335, 0.003666666666666667, 0.0013333333333333333, 0.0, 0.0, 0.0033333333333333335, 0.0], [0.9566666666666667, 0.9213333333333333, 0.8323333333333333, 0.7246666666666667, 0.6276666666666666, 0.44633333333333336, 0.26933333333333326, 0.08133333333333333, 0.028000000000000004, 0.007333333333333332, 0.010000000000000002, 0.0, 0.0, 0.0, 0.0, 0.0], [0.951, 0.9206666666666667, 0.8423333333333335, 0.7313333333333333, 0.6090000000000001, 0.4653333333333334, 0.25333333333333335, 0.08099999999999997, 0.04233333333333334, 0.004, 0.0, 0.0, 0.0, 0.0, 0.0, 0.0], [0.9540000000000001, 0.9286666666666666, 0.8450000000000002, 0.711333333333333, 0.606, 0.46066666666666667, 0.26400000000000007, 0.06933333333333334, 0.028333333333333335, 0.004333333333333333, 0.0, 0.0, 0.0, 0.0, 0.0, 0.0], [0.939, 0.8983333333333333, 0.8046666666666665, 0.7076666666666668, 0.5746666666666668, 0.433, 0.25266666666666665, 0.11666666666666665, 0.020000000000000007, 0.012666666666666666, 0.0003333333333333333, 0.0, 0.0, 0.0, 0.0, 0.0], [0.9376666666666664, 0.8783333333333334, 0.8336666666666666, 0.7213333333333333, 0.5846666666666667, 0.44233333333333325, 0.25999999999999995, 0.12633333333333333, 0.004999999999999999, 0.006, 0.0003333333333333333, 0.0, 0.0, 0.0, 0.0, 0.0]]
