# Supplementary material for: The Effect of Local and Global Interventions on Epidemic Spreading
Source: Int J Environ Res Public Health. 2021 Nov 30;18(23):12627. doi: 10.3390/ijerph182312627 (PMC8657414; doi:10.3390/ijerph182312627)
Supplement: Supplementary file 1 [file ijerph-18-12627-s001.zip › Supplementary Materials/results of data/3/the starting time_S/Ei=4.json]

[[0.9996666666666667, 0.9923333333333331, 0.9853333333333332, 0.9789999999999999, 0.9659999999999999, 0.94, 0.9213333333333332, 0.8960000000000002, 0.88, 0.8263333333333333, 0.8186666666666669, 0.7513333333333331, 0.723, 0.6263333333333333, 0.5909999999999999, 0.5186666666666667], [0.9976666666666664, 0.9899999999999999, 0.9789999999999998, 0.9620000000000001, 0.9466666666666662, 0.9340000000000003, 0.9083333333333333, 0.8819999999999999, 0.843, 0.7760000000000001, 0.7266666666666666, 0.7043333333333331, 0.6330000000000001, 0.6090000000000001, 0.52, 0.48133333333333334], [0.9943333333333331, 0.9873333333333332, 0.9733333333333333, 0.9490000000000003, 0.9203333333333337, 0.8776666666666669, 0.8596666666666668, 0.817, 0.7723333333333333, 0.716, 0.656, 0.5673333333333335, 0.5113333333333333, 0.49233333333333346, 0.4296666666666667, 0.37699999999999995], [0.9926666666666664, 0.9803333333333331, 0.9646666666666666, 0.9146666666666667, 0.8639999999999998, 0.8043333333333333, 0.7543333333333332, 0.7100000000000001, 0.6363333333333334, 0.605, 0.4963333333333334, 0.42133333333333334, 0.37300000000000005, 0.3636666666666668, 0.3223333333333332, 0.2773333333333334], [0.9916666666666664, 0.975, 0.9480000000000001, 0.9023333333333335, 0.8473333333333335, 0.7133333333333333, 0.6883333333333334, 0.6093333333333333, 0.49899999999999994, 0.44400000000000006, 0.377, 0.36466666666666675, 0.3163333333333333, 0.24366666666666673, 0.20100000000000004, 0.182], [0.9879999999999998, 0.9726666666666665, 0.9333333333333333, 0.8689999999999999, 0.7869999999999997, 0.5956666666666668, 0.4833333333333333, 0.4653333333333333, 0.37933333333333324, 0.30233333333333323, 0.2486666666666667, 0.2303333333333333, 0.19133333333333333, 0.18666666666666662, 0.171, 0.14166666666666666], [0.9849999999999999, 0.9683333333333333, 0.9380000000000002, 0.8623333333333335, 0.7406666666666667, 0.5873333333333334, 0.38199999999999995, 0.25733333333333336, 0.23099999999999998, 0.25566666666666665, 0.17200000000000001, 0.12266666666666669, 0.11233333333333333, 0.11433333333333333, 0.081, 0.09566666666666669], [0.9856666666666664, 0.9496666666666667, 0.9136666666666666, 0.8376666666666668, 0.7176666666666667, 0.546, 0.29200000000000004, 0.11099999999999997, 0.11833333333333335, 0.07899999999999997, 0.11966666666666664, 0.046333333333333344, 0.051000000000000024, 0.05100000000000001, 0.04266666666666667, 0.02766666666666667], [0.9786666666666668, 0.9626666666666666, 0.8953333333333334, 0.8110000000000003, 0.6736666666666669, 0.5433333333333333, 0.2993333333333333, 0.11900000000000002, 0.06033333333333334, 0.029333333333333336, 0.03166666666666667, 0.020000000000000004, 0.029333333333333336, 0.012000000000000004, 0.017, 0.011333333333333336], [0.9753333333333333, 0.9456666666666667, 0.8966666666666666, 0.8106666666666668, 0.6513333333333334, 0.5146666666666666, 0.2743333333333332, 0.11199999999999995, 0.04333333333333334, 0.009000000000000001, 0.007000000000000001, 0.002, 0.002, 0.003, 0.0003333333333333333, 0.0013333333333333333], [0.968, 0.9393333333333335, 0.8683333333333335, 0.7766666666666666, 0.6846666666666666, 0.528, 0.263, 0.1676666666666666, 0.041, 0.011333333333333334, 0.0006666666666666666, 0.0003333333333333333, 0.0, 0.007333333333333333, 0.001, 0.0], [0.9633333333333332, 0.9223333333333336, 0.8683333333333334, 0.7843333333333331, 0.6803333333333333, 0.5043333333333334, 0.3456666666666667, 0.13299999999999995, 0.03266666666666667, 0.012666666666666666, 0.006333333333333333, 0.0013333333333333333, 0.0, 0.0, 0.0, 0.0033333333333333335], [0.9603333333333333, 0.9179999999999998, 0.8493333333333335, 0.7453333333333333, 0.6386666666666667, 0.45766666666666667, 0.30133333333333334, 0.141, 0.016000000000000004, 0.0023333333333333335, 0.0023333333333333335, 0.0, 0.0, 0.0, 0.0, 0.0], [0.943, 0.9129999999999999, 0.844, 0.7289999999999998, 0.634, 0.48333333333333334, 0.2900000000000001, 0.15999999999999998, 0.03000000000000001, 0.016, 0.0, 0.0, 0.0, 0.0, 0.0, 0.0], [0.9440000000000001, 0.8979999999999998, 0.8210000000000001, 0.7156666666666666, 0.6360000000000003, 0.4613333333333333, 0.2936666666666667, 0.10466666666666664, 0.026333333333333337, 0.007333333333333334, 0.0006666666666666666, 0.0, 0.0, 0.0, 0.0, 0.0], [0.9480000000000003, 0.8870000000000002, 0.8196666666666665, 0.7043333333333333, 0.6016666666666667, 0.45666666666666667, 0.2686666666666666, 0.13833333333333334, 0.012666666666666668, 0.005000000000000001, 0.0023333333333333335, 0.0, 0.0003333333333333333, 0.0, 0.0, 0.0]]
