# Supplementary material for: The Effect of Local and Global Interventions on Epidemic Spreading
Source: Int J Environ Res Public Health. 2021 Nov 30;18(23):12627. doi: 10.3390/ijerph182312627 (PMC8657414; doi:10.3390/ijerph182312627)
Supplement: Supplementary file 1 [file ijerph-18-12627-s001.zip › Supplementary Materials/results of data/3/the starting time_S/Ei=5.json]

[[0.9979999999999998, 0.9963333333333334, 0.9873333333333327, 0.9753333333333332, 0.9603333333333336, 0.949, 0.9340000000000003, 0.9033333333333331, 0.881, 0.8386666666666666, 0.8096666666666668, 0.7766666666666667, 0.719, 0.6463333333333333, 0.6093333333333333, 0.5560000000000002], [0.9959999999999998, 0.9939999999999996, 0.982, 0.969333333333333, 0.9489999999999998, 0.9326666666666668, 0.9139999999999998, 0.8803333333333331, 0.8560000000000002, 0.8113333333333332, 0.749, 0.7346666666666667, 0.6419999999999999, 0.6109999999999999, 0.5773333333333334, 0.5746666666666668], [0.9949999999999998, 0.9876666666666665, 0.9749999999999998, 0.9506666666666665, 0.9133333333333333, 0.8966666666666666, 0.8466666666666668, 0.8156666666666669, 0.7620000000000002, 0.7196666666666666, 0.6916666666666664, 0.6516666666666666, 0.567, 0.5743333333333335, 0.46599999999999997, 0.4826666666666667], [0.9953333333333331, 0.9836666666666665, 0.9603333333333333, 0.9263333333333335, 0.8753333333333333, 0.822, 0.7793333333333334, 0.736, 0.6569999999999999, 0.6076666666666669, 0.59, 0.5076666666666668, 0.42600000000000005, 0.44100000000000017, 0.3683333333333334, 0.3113333333333334], [0.9896666666666663, 0.9759999999999998, 0.9503333333333333, 0.8833333333333331, 0.8166666666666668, 0.7173333333333332, 0.6406666666666665, 0.5916666666666667, 0.5596666666666668, 0.5206666666666667, 0.4226666666666666, 0.39133333333333326, 0.33999999999999997, 0.2826666666666667, 0.2753333333333334, 0.2596666666666667], [0.9886666666666665, 0.973, 0.9499999999999998, 0.8646666666666666, 0.797, 0.6016666666666666, 0.5323333333333334, 0.4356666666666667, 0.4013333333333333, 0.3593333333333334, 0.32866666666666666, 0.2833333333333333, 0.22699999999999998, 0.18333333333333332, 0.20933333333333337, 0.17233333333333337], [0.9866666666666664, 0.9726666666666665, 0.9309999999999998, 0.8446666666666666, 0.7393333333333335, 0.5816666666666668, 0.4076666666666667, 0.26999999999999996, 0.17433333333333328, 0.2606666666666667, 0.19166666666666668, 0.12099999999999998, 0.149, 0.153, 0.10599999999999996, 0.11766666666666666], [0.9846666666666664, 0.9676666666666667, 0.9206666666666666, 0.8356666666666667, 0.7416666666666666, 0.5339999999999999, 0.37533333333333324, 0.196, 0.13666666666666666, 0.0756666666666667, 0.07700000000000001, 0.09566666666666665, 0.05800000000000001, 0.029000000000000012, 0.024666666666666674, 0.04366666666666667], [0.9843333333333333, 0.952, 0.9079999999999997, 0.8550000000000001, 0.7086666666666664, 0.5713333333333332, 0.3890000000000001, 0.12366666666666667, 0.04033333333333333, 0.017333333333333333, 0.023666666666666673, 0.014333333333333333, 0.03466666666666667, 0.013666666666666667, 0.034333333333333334, 0.006333333333333333], [0.9816666666666666, 0.9369999999999997, 0.8846666666666668, 0.8069999999999999, 0.7086666666666667, 0.5013333333333332, 0.3653333333333333, 0.12699999999999997, 0.036000000000000004, 0.011333333333333336, 0.004666666666666667, 0.013000000000000001, 0.014333333333333335, 0.0016666666666666668, 0.007666666666666667, 0.0003333333333333333], [0.9663333333333334, 0.9350000000000003, 0.8813333333333335, 0.8063333333333332, 0.7103333333333333, 0.49699999999999994, 0.2906666666666666, 0.10799999999999996, 0.05700000000000001, 0.006666666666666668, 0.0003333333333333333, 0.0, 0.0006666666666666666, 0.0006666666666666666, 0.001, 0.0], [0.9696666666666667, 0.9283333333333333, 0.8803333333333333, 0.7836666666666667, 0.6830000000000003, 0.4729999999999999, 0.38566666666666666, 0.11266666666666666, 0.039333333333333345, 0.03166666666666666, 0.001, 0.004, 0.0003333333333333333, 0.0, 0.0, 0.0], [0.968, 0.9126666666666666, 0.8726666666666666, 0.791, 0.6839999999999999, 0.5153333333333332, 0.33, 0.13766666666666663, 0.019000000000000003, 0.013333333333333334, 0.0, 0.0, 0.0, 0.0, 0.0, 0.0], [0.9543333333333333, 0.9223333333333331, 0.8553333333333336, 0.7783333333333332, 0.6753333333333332, 0.5020000000000001, 0.24966666666666668, 0.12099999999999998, 0.019000000000000006, 0.005333333333333334, 0.003, 0.0, 0.0, 0.0, 0.0, 0.0], [0.9536666666666667, 0.9103333333333334, 0.8459999999999999, 0.7683333333333333, 0.627, 0.5236666666666667, 0.295, 0.11299999999999998, 0.025000000000000005, 0.0013333333333333333, 0.0, 0.0, 0.0, 0.0, 0.0, 0.0], [0.9326666666666665, 0.8843333333333334, 0.839333333333333, 0.7629999999999999, 0.632, 0.4926666666666667, 0.2706666666666668, 0.13066666666666665, 0.05200000000000002, 0.03966666666666667, 0.0, 0.0, 0.0003333333333333333, 0.0, 0.0, 0.0]]
