# Supplementary material for: The Effect of Local and Global Interventions on Epidemic Spreading
Source: Int J Environ Res Public Health. 2021 Nov 30;18(23):12627. doi: 10.3390/ijerph182312627 (PMC8657414; doi:10.3390/ijerph182312627)
Supplement: Supplementary file 1 [file ijerph-18-12627-s001.zip › Supplementary Materials/results of data/3/the starting time_S/Ei=6.json]

[[0.9993333333333333, 0.992333333333333, 0.9849999999999997, 0.9776666666666664, 0.9636666666666668, 0.953, 0.9416666666666665, 0.9096666666666667, 0.8906666666666667, 0.8663333333333334, 0.8136666666666666, 0.7946666666666665, 0.7206666666666666, 0.6706666666666669, 0.6443333333333334, 0.6236666666666667], [0.9976666666666666, 0.9923333333333332, 0.9786666666666662, 0.9676666666666667, 0.9513333333333337, 0.9340000000000003, 0.9063333333333332, 0.8813333333333337, 0.8726666666666666, 0.8303333333333333, 0.7723333333333334, 0.7406666666666665, 0.7003333333333333, 0.6543333333333333, 0.5993333333333334, 0.588], [0.9953333333333331, 0.9863333333333331, 0.9723333333333334, 0.9466666666666669, 0.9293333333333333, 0.9110000000000001, 0.8606666666666666, 0.8399999999999999, 0.8250000000000001, 0.7243333333333335, 0.7223333333333334, 0.6620000000000001, 0.6136666666666668, 0.5580000000000002, 0.5466666666666666, 0.49899999999999994], [0.992333333333333, 0.9873333333333332, 0.9566666666666667, 0.9349999999999999, 0.8826666666666666, 0.8060000000000004, 0.783, 0.68, 0.7236666666666667, 0.6456666666666667, 0.6306666666666667, 0.5333333333333333, 0.4823333333333332, 0.4343333333333334, 0.43099999999999994, 0.40366666666666656], [0.9943333333333331, 0.9853333333333332, 0.9570000000000001, 0.906, 0.8376666666666668, 0.7719999999999999, 0.6543333333333334, 0.5973333333333333, 0.5303333333333333, 0.4646666666666666, 0.4713333333333332, 0.39699999999999996, 0.4123333333333334, 0.36966666666666664, 0.28966666666666663, 0.2860000000000001], [0.9889999999999994, 0.9713333333333334, 0.9350000000000003, 0.8853333333333332, 0.8146666666666665, 0.6536666666666668, 0.5043333333333333, 0.4103333333333335, 0.4016666666666666, 0.41566666666666663, 0.2913333333333334, 0.26933333333333337, 0.32333333333333336, 0.25133333333333335, 0.2623333333333334, 0.19533333333333344], [0.9879999999999997, 0.9699999999999999, 0.9356666666666665, 0.8593333333333334, 0.7713333333333333, 0.6153333333333334, 0.3520000000000001, 0.253, 0.23700000000000004, 0.20966666666666664, 0.20600000000000002, 0.164, 0.15000000000000002, 0.18900000000000003, 0.17633333333333334, 0.105], [0.9856666666666665, 0.9673333333333329, 0.9233333333333332, 0.8250000000000001, 0.7313333333333334, 0.6176666666666666, 0.29200000000000004, 0.1426666666666666, 0.13433333333333336, 0.05300000000000002, 0.11766666666666661, 0.08633333333333335, 0.06166666666666668, 0.06000000000000001, 0.056666666666666685, 0.05233333333333335], [0.9799999999999999, 0.9566666666666667, 0.9156666666666667, 0.8216666666666668, 0.7376666666666666, 0.55, 0.27133333333333337, 0.11599999999999998, 0.07, 0.04733333333333333, 0.022333333333333337, 0.037333333333333336, 0.012666666666666666, 0.012666666666666666, 0.011666666666666669, 0.012333333333333337], [0.9769999999999998, 0.9513333333333335, 0.903, 0.8353333333333333, 0.7266666666666666, 0.5196666666666667, 0.2096666666666667, 0.09000000000000001, 0.08700000000000001, 0.008, 0.004, 0.006666666666666667, 0.011333333333333334, 0.001, 0.0003333333333333333, 0.0016666666666666668], [0.9746666666666667, 0.9403333333333335, 0.8906666666666665, 0.8123333333333334, 0.6803333333333332, 0.5043333333333333, 0.2729999999999999, 0.13266666666666663, 0.023333333333333334, 0.0036666666666666666, 0.01, 0.004666666666666666, 0.0, 0.004, 0.007666666666666667, 0.0], [0.9636666666666666, 0.9376666666666665, 0.8806666666666667, 0.788, 0.7026666666666667, 0.5356666666666666, 0.314, 0.1413333333333333, 0.03466666666666667, 0.005, 0.0, 0.0, 0.0, 0.0003333333333333333, 0.0, 0.0], [0.9593333333333334, 0.9160000000000001, 0.8746666666666665, 0.777, 0.6836666666666668, 0.5106666666666667, 0.3076666666666667, 0.088, 0.027000000000000003, 0.007333333333333334, 0.0, 0.0, 0.0, 0.0, 0.0, 0.0], [0.9636666666666666, 0.9123333333333336, 0.8533333333333334, 0.7659999999999999, 0.659, 0.5133333333333334, 0.30899999999999994, 0.10099999999999998, 0.02566666666666667, 0.0003333333333333333, 0.0, 0.0, 0.0, 0.0, 0.0, 0.0], [0.9506666666666665, 0.910666666666667, 0.8383333333333334, 0.769, 0.676, 0.5433333333333333, 0.326, 0.1633333333333333, 0.020666666666666667, 0.020666666666666667, 0.015333333333333334, 0.0, 0.0, 0.0, 0.0, 0.0], [0.9410000000000002, 0.8973333333333334, 0.8313333333333334, 0.7466666666666667, 0.6413333333333333, 0.5153333333333333, 0.316, 0.11233333333333331, 0.03866666666666667, 0.011333333333333334, 0.0, 0.0, 0.0, 0.0, 0.0, 0.0]]
