# Supplementary material for: The Effect of Local and Global Interventions on Epidemic Spreading
Source: Int J Environ Res Public Health. 2021 Nov 30;18(23):12627. doi: 10.3390/ijerph182312627 (PMC8657414; doi:10.3390/ijerph182312627)
Supplement: Supplementary file 1 [file ijerph-18-12627-s001.zip › Supplementary Materials/results of data/3/the starting time_S/Ei=7.json]

[[0.9983333333333333, 0.9926666666666664, 0.985333333333333, 0.9733333333333328, 0.9606666666666669, 0.9506666666666668, 0.9360000000000003, 0.9106666666666664, 0.9076666666666665, 0.8586666666666668, 0.8259999999999998, 0.8019999999999999, 0.7626666666666668, 0.698, 0.6706666666666666, 0.6229999999999999], [0.9979999999999998, 0.9906666666666665, 0.977333333333333, 0.9636666666666666, 0.9553333333333334, 0.9360000000000002, 0.9256666666666669, 0.8823333333333336, 0.8793333333333333, 0.8483333333333333, 0.8116666666666668, 0.7503333333333332, 0.732, 0.6563333333333332, 0.6536666666666666, 0.6253333333333333], [0.9943333333333331, 0.9909999999999997, 0.9770000000000002, 0.9526666666666664, 0.9223333333333333, 0.8996666666666666, 0.8500000000000001, 0.82, 0.82, 0.7803333333333334, 0.6973333333333332, 0.6423333333333333, 0.6730000000000003, 0.5886666666666667, 0.5703333333333334, 0.49633333333333335], [0.9949999999999999, 0.9859999999999994, 0.9589999999999999, 0.9223333333333331, 0.8843333333333335, 0.8233333333333335, 0.7729999999999999, 0.7683333333333332, 0.6776666666666665, 0.6323333333333334, 0.5943333333333334, 0.5546666666666666, 0.48866666666666675, 0.46066666666666667, 0.4403333333333333, 0.407], [0.9923333333333328, 0.9803333333333332, 0.962, 0.9156666666666667, 0.8376666666666667, 0.7446666666666667, 0.68, 0.637, 0.5793333333333336, 0.5319999999999999, 0.5116666666666668, 0.468, 0.3826666666666666, 0.337, 0.3426666666666666, 0.29733333333333345], [0.9879999999999997, 0.9713333333333333, 0.9370000000000002, 0.8779999999999999, 0.7713333333333332, 0.674, 0.49933333333333346, 0.415, 0.4353333333333334, 0.3883333333333333, 0.3753333333333332, 0.3506666666666668, 0.27866666666666673, 0.261, 0.24366666666666667, 0.25966666666666666], [0.990333333333333, 0.965, 0.9316666666666668, 0.8696666666666667, 0.7316666666666667, 0.5979999999999998, 0.39633333333333326, 0.2843333333333333, 0.26300000000000007, 0.2776666666666667, 0.23900000000000002, 0.21199999999999994, 0.21966666666666662, 0.15966666666666668, 0.133, 0.12466666666666668], [0.9823333333333332, 0.9713333333333334, 0.9149999999999999, 0.8523333333333334, 0.7423333333333333, 0.5476666666666667, 0.3416666666666667, 0.16299999999999998, 0.10699999999999998, 0.05566666666666668, 0.09666666666666664, 0.08466666666666665, 0.0996666666666667, 0.07100000000000002, 0.05866666666666668, 0.06033333333333336], [0.9796666666666664, 0.9636666666666667, 0.922, 0.8403333333333333, 0.738666666666667, 0.5723333333333334, 0.34266666666666656, 0.0863333333333333, 0.06466666666666666, 0.01966666666666667, 0.03900000000000001, 0.025, 0.011333333333333334, 0.028, 0.012333333333333337, 0.034666666666666665], [0.9756666666666663, 0.9573333333333335, 0.9036666666666667, 0.8313333333333333, 0.7406666666666666, 0.58, 0.3576666666666667, 0.11166666666666665, 0.04966666666666667, 0.010333333333333333, 0.0016666666666666668, 0.005, 0.013000000000000001, 0.0016666666666666668, 0.004666666666666667, 0.0006666666666666666], [0.9676666666666666, 0.9493333333333334, 0.8990000000000001, 0.8223333333333334, 0.7256666666666667, 0.5496666666666667, 0.29533333333333334, 0.11066666666666665, 0.04766666666666667, 0.004666666666666666, 0.0, 0.001, 0.0013333333333333333, 0.0, 0.001, 0.0], [0.9700000000000001, 0.9439999999999998, 0.8850000000000001, 0.8163333333333331, 0.6923333333333334, 0.5893333333333335, 0.285, 0.10633333333333332, 0.03333333333333334, 0.010666666666666666, 0.0013333333333333333, 0.0003333333333333333, 0.0, 0.001, 0.0, 0.0], [0.9646666666666666, 0.9393333333333334, 0.8706666666666666, 0.7916666666666665, 0.701, 0.5486666666666667, 0.3133333333333334, 0.15, 0.04233333333333335, 0.009666666666666665, 0.0, 0.0036666666666666666, 0.0, 0.0, 0.0, 0.0], [0.9599999999999999, 0.9343333333333336, 0.8810000000000001, 0.7903333333333333, 0.6959999999999997, 0.5223333333333334, 0.3243333333333334, 0.16533333333333325, 0.04300000000000001, 0.014666666666666668, 0.001, 0.0006666666666666666, 0.0, 0.0, 0.0, 0.0], [0.9603333333333332, 0.9253333333333331, 0.8680000000000001, 0.7740000000000001, 0.6863333333333334, 0.5690000000000001, 0.2813333333333334, 0.15433333333333335, 0.06466666666666668, 0.003, 0.005, 0.0, 0.0, 0.0, 0.0, 0.0], [0.941, 0.9076666666666668, 0.8506666666666667, 0.7573333333333334, 0.6663333333333334, 0.5090000000000001, 0.348, 0.16699999999999998, 0.03400000000000001, 0.005, 0.001, 0.0, 0.0, 0.0, 0.0, 0.0]]
