# Supplementary material for: The Effect of Local and Global Interventions on Epidemic Spreading
Source: Int J Environ Res Public Health. 2021 Nov 30;18(23):12627. doi: 10.3390/ijerph182312627 (PMC8657414; doi:10.3390/ijerph182312627)
Supplement: Supplementary file 1 [file ijerph-18-12627-s001.zip › Supplementary Materials/results of data/3/the starting time_S/Ei=8.json]

[[0.999, 0.9949999999999998, 0.9886666666666664, 0.9756666666666667, 0.9633333333333333, 0.9583333333333331, 0.9433333333333334, 0.9239999999999999, 0.8949999999999999, 0.8649999999999999, 0.8430000000000001, 0.7939999999999999, 0.764, 0.7146666666666666, 0.689, 0.666], [0.995, 0.9923333333333331, 0.9836666666666665, 0.967, 0.9523333333333335, 0.9380000000000001, 0.9043333333333333, 0.8996666666666666, 0.8716666666666668, 0.8450000000000002, 0.7870000000000001, 0.7653333333333332, 0.711, 0.6873333333333332, 0.6836666666666668, 0.5946666666666667], [0.9936666666666666, 0.9886666666666665, 0.9733333333333332, 0.9443333333333334, 0.9356666666666666, 0.8996666666666666, 0.8726666666666666, 0.8419999999999997, 0.8303333333333334, 0.7736666666666667, 0.7583333333333334, 0.6903333333333332, 0.6679999999999999, 0.609, 0.5589999999999998, 0.5536666666666668], [0.9923333333333332, 0.9816666666666667, 0.962, 0.9363333333333335, 0.8743333333333333, 0.8429999999999999, 0.7603333333333332, 0.7596666666666665, 0.7250000000000001, 0.6936666666666668, 0.6140000000000001, 0.6216666666666668, 0.5456666666666667, 0.513, 0.485, 0.445], [0.9926666666666664, 0.977, 0.9489999999999998, 0.9156666666666666, 0.8283333333333333, 0.7403333333333334, 0.6973333333333332, 0.6046666666666667, 0.6, 0.5623333333333335, 0.5096666666666666, 0.45400000000000007, 0.4066666666666667, 0.3693333333333333, 0.35833333333333334, 0.3346666666666666], [0.9866666666666665, 0.975, 0.9483333333333334, 0.8930000000000001, 0.7963333333333334, 0.6516666666666667, 0.5000000000000001, 0.4620000000000001, 0.45300000000000007, 0.3776666666666667, 0.4483333333333333, 0.33133333333333337, 0.30300000000000005, 0.31466666666666665, 0.288, 0.27599999999999997], [0.9876666666666665, 0.9676666666666666, 0.929, 0.8779999999999999, 0.7373333333333335, 0.6066666666666668, 0.38066666666666665, 0.26866666666666666, 0.2386666666666667, 0.22766666666666663, 0.22299999999999995, 0.29266666666666663, 0.20733333333333334, 0.19000000000000006, 0.166, 0.14666666666666664], [0.9856666666666664, 0.9703333333333332, 0.9253333333333332, 0.8556666666666665, 0.7796666666666667, 0.6213333333333332, 0.2853333333333333, 0.1343333333333333, 0.11000000000000003, 0.07800000000000001, 0.10833333333333331, 0.103, 0.10566666666666667, 0.09133333333333331, 0.07866666666666666, 0.07000000000000002], [0.9859999999999999, 0.9570000000000001, 0.908, 0.8476666666666668, 0.7643333333333335, 0.5346666666666667, 0.31400000000000006, 0.11866666666666666, 0.08266666666666667, 0.04766666666666666, 0.025333333333333333, 0.02366666666666667, 0.020666666666666667, 0.037000000000000005, 0.024000000000000007, 0.030666666666666672], [0.9739999999999999, 0.9656666666666668, 0.8989999999999999, 0.8280000000000001, 0.7546666666666666, 0.6113333333333333, 0.31600000000000006, 0.14300000000000004, 0.04666666666666667, 0.0033333333333333335, 0.008, 0.005333333333333334, 0.0016666666666666668, 0.004333333333333333, 0.003, 0.0013333333333333333], [0.9740000000000001, 0.9473333333333335, 0.8943333333333334, 0.8200000000000001, 0.7380000000000001, 0.552, 0.3233333333333333, 0.14033333333333334, 0.028000000000000004, 0.0026666666666666666, 0.001, 0.0, 0.0, 0.0, 0.0003333333333333333, 0.0], [0.9730000000000002, 0.9396666666666668, 0.8886666666666668, 0.8156666666666668, 0.702, 0.5519999999999999, 0.2800000000000001, 0.18766666666666668, 0.04966666666666667, 0.026000000000000002, 0.0003333333333333333, 0.0, 0.0, 0.0003333333333333333, 0.0013333333333333333, 0.0], [0.9643333333333336, 0.9296666666666665, 0.8646666666666666, 0.8196666666666664, 0.7216666666666669, 0.5479999999999999, 0.3260000000000002, 0.10433333333333333, 0.058666666666666666, 0.011000000000000003, 0.0003333333333333333, 0.009333333333333334, 0.0, 0.0003333333333333333, 0.0, 0.0], [0.967, 0.9266666666666664, 0.8663333333333335, 0.7936666666666666, 0.6953333333333335, 0.5736666666666668, 0.37033333333333324, 0.12200000000000003, 0.034666666666666665, 0.015000000000000003, 0.0, 0.0, 0.0, 0.0, 0.0, 0.003], [0.9596666666666667, 0.9203333333333333, 0.8706666666666667, 0.7966666666666667, 0.6843333333333333, 0.5496666666666666, 0.28733333333333333, 0.13233333333333333, 0.024000000000000007, 0.0013333333333333333, 0.0, 0.0, 0.0, 0.0, 0.0, 0.0], [0.949, 0.9113333333333332, 0.8643333333333334, 0.7956666666666669, 0.6913333333333334, 0.5166666666666667, 0.2823333333333334, 0.08666666666666667, 0.04466666666666667, 0.011000000000000003, 0.004, 0.0006666666666666666, 0.0, 0.0, 0.0, 0.0]]
