# Supplementary material for: The Effect of Local and Global Interventions on Epidemic Spreading
Source: Int J Environ Res Public Health. 2021 Nov 30;18(23):12627. doi: 10.3390/ijerph182312627 (PMC8657414; doi:10.3390/ijerph182312627)
Supplement: Supplementary file 1 [file ijerph-18-12627-s001.zip › Supplementary Materials/results of data/3/the starting time_S/Ei=9.json]

[[0.9979999999999998, 0.9929999999999998, 0.9863333333333333, 0.977, 0.966, 0.9496666666666668, 0.9373333333333334, 0.9076666666666665, 0.9053333333333335, 0.8753333333333333, 0.8463333333333335, 0.8253333333333333, 0.7546666666666667, 0.7273333333333334, 0.722, 0.6786666666666664], [0.9983333333333333, 0.9909999999999997, 0.9799999999999998, 0.9696666666666666, 0.9619999999999997, 0.9363333333333335, 0.9190000000000002, 0.8966666666666667, 0.8796666666666667, 0.8493333333333334, 0.8123333333333334, 0.7626666666666666, 0.7533333333333333, 0.7056666666666664, 0.6776666666666666, 0.6559999999999999], [0.9966666666666665, 0.9889999999999998, 0.9739999999999999, 0.9516666666666667, 0.9283333333333331, 0.8976666666666666, 0.8740000000000001, 0.8629999999999998, 0.8076666666666669, 0.7643333333333332, 0.7333333333333333, 0.7433333333333333, 0.6473333333333333, 0.6336666666666666, 0.5623333333333334, 0.5529999999999998], [0.9939999999999998, 0.9816666666666662, 0.9676666666666666, 0.9246666666666666, 0.869, 0.8323333333333335, 0.8006666666666665, 0.7256666666666668, 0.705, 0.6936666666666667, 0.6703333333333332, 0.5946666666666666, 0.5426666666666667, 0.4876666666666667, 0.5079999999999999, 0.4226666666666667], [0.9896666666666664, 0.9836666666666666, 0.9553333333333334, 0.9009999999999998, 0.8433333333333332, 0.7086666666666666, 0.6613333333333333, 0.6126666666666668, 0.5916666666666667, 0.5866666666666667, 0.5616666666666668, 0.508, 0.48333333333333345, 0.48733333333333334, 0.3936666666666666, 0.39], [0.9919999999999997, 0.9730000000000001, 0.9456666666666668, 0.8726666666666669, 0.7836666666666667, 0.6936666666666668, 0.5419999999999999, 0.44766666666666666, 0.41866666666666663, 0.397, 0.4286666666666666, 0.3956666666666667, 0.32833333333333337, 0.30466666666666675, 0.2793333333333334, 0.284], [0.984, 0.9750000000000001, 0.935, 0.8483333333333332, 0.7626666666666668, 0.5876666666666668, 0.37466666666666654, 0.301, 0.2676666666666667, 0.19699999999999998, 0.23033333333333333, 0.2286666666666667, 0.20500000000000004, 0.19999999999999998, 0.20133333333333336, 0.155], [0.9856666666666668, 0.9629999999999999, 0.9250000000000003, 0.8643333333333333, 0.7646666666666667, 0.5690000000000001, 0.3773333333333333, 0.17666666666666667, 0.08866666666666667, 0.09166666666666666, 0.10566666666666664, 0.09466666666666666, 0.07300000000000002, 0.073, 0.11166666666666665, 0.05466666666666666], [0.9816666666666662, 0.9666666666666666, 0.9066666666666665, 0.8543333333333333, 0.7363333333333334, 0.594, 0.29766666666666663, 0.14866666666666667, 0.068, 0.038000000000000006, 0.023666666666666673, 0.010000000000000002, 0.016333333333333335, 0.02600000000000001, 0.029333333333333336, 0.009666666666666667], [0.9786666666666662, 0.9573333333333334, 0.8993333333333332, 0.8466666666666665, 0.7333333333333331, 0.6126666666666666, 0.32366666666666666, 0.12233333333333331, 0.03333333333333334, 0.008333333333333333, 0.012333333333333333, 0.006000000000000001, 0.003333333333333333, 0.017, 0.003333333333333333, 0.005666666666666667], [0.9776666666666667, 0.9450000000000003, 0.9023333333333334, 0.8306666666666668, 0.7373333333333332, 0.5876666666666668, 0.32799999999999996, 0.13499999999999995, 0.016, 0.004, 0.002, 0.0033333333333333335, 0.0023333333333333335, 0.002, 0.0, 0.0], [0.9666666666666666, 0.946, 0.8916666666666667, 0.8316666666666667, 0.7210000000000001, 0.5110000000000001, 0.35500000000000004, 0.13533333333333333, 0.022333333333333337, 0.0003333333333333333, 0.0, 0.0, 0.0, 0.0, 0.0, 0.0], [0.9646666666666666, 0.9433333333333332, 0.8916666666666665, 0.8403333333333334, 0.7223333333333334, 0.5426666666666667, 0.323, 0.10933333333333327, 0.05000000000000002, 0.029, 0.0, 0.0003333333333333333, 0.0, 0.0, 0.0, 0.0], [0.9626666666666668, 0.9316666666666668, 0.8903333333333332, 0.8053333333333333, 0.6866666666666666, 0.5716666666666667, 0.2673333333333333, 0.09100000000000001, 0.015000000000000003, 0.014666666666666666, 0.0, 0.0003333333333333333, 0.0, 0.0, 0.0, 0.0], [0.9563333333333331, 0.9146666666666671, 0.8586666666666666, 0.7969999999999998, 0.7050000000000002, 0.518, 0.33966666666666673, 0.12433333333333331, 0.06000000000000002, 0.0006666666666666666, 0.0026666666666666666, 0.0, 0.0, 0.0, 0.0, 0.0], [0.9473333333333335, 0.922, 0.8610000000000001, 0.7966666666666665, 0.7040000000000002, 0.5519999999999999, 0.33933333333333326, 0.09733333333333333, 0.03600000000000001, 0.017, 0.0016666666666666668, 0.0003333333333333333, 0.0, 0.0, 0.0, 0.0]]
