# Supplementary material for: The Effect of Local and Global Interventions on Epidemic Spreading
Source: Int J Environ Res Public Health. 2021 Nov 30;18(23):12627. doi: 10.3390/ijerph182312627 (PMC8657414; doi:10.3390/ijerph182312627)
Supplement: Supplementary file 1 [file ijerph-18-12627-s001.zip › Supplementary Materials/results of data/4/random_intensity_S.json]

[[0.9732999999999997, 0.9555333333333333, 0.9228000000000002, 0.8725333333333334, 0.8034666666666667, 0.7368666666666666, 0.6696666666666665, 0.6144000000000001, 0.571, 0.5295000000000001, 0.49589999999999995], [0.9703999999999997, 0.9479, 0.8990000000000002, 0.8012666666666666, 0.6739666666666666, 0.5657, 0.48496666666666666, 0.41866666666666663, 0.37573333333333336, 0.3321333333333333, 0.3028333333333333], [0.9672333333333331, 0.9375333333333333, 0.8572666666666665, 0.7106666666666667, 0.5753666666666668, 0.47993333333333343, 0.4072, 0.3575666666666667, 0.32016666666666665, 0.2866666666666666, 0.26210000000000006], [0.9639000000000001, 0.9240333333333336, 0.8066666666666666, 0.6280666666666668, 0.5093333333333334, 0.42800000000000005, 0.36910000000000004, 0.3242, 0.2900333333333333, 0.2606, 0.2380666666666667], [0.9594666666666667, 0.9088666666666667, 0.7433666666666666, 0.5698333333333334, 0.46063333333333345, 0.3917333333333334, 0.3372, 0.2950666666666667, 0.2701333333333333, 0.24243333333333342, 0.21926666666666667], [0.9544666666666665, 0.8843000000000002, 0.6798, 0.5213666666666665, 0.42600000000000005, 0.36263333333333325, 0.31609999999999994, 0.2813333333333333, 0.25083333333333335, 0.22693333333333338, 0.20593333333333336], [0.9492333333333333, 0.8568999999999999, 0.6199666666666667, 0.4801666666666667, 0.39866666666666667, 0.33629999999999993, 0.29613333333333325, 0.2631666666666667, 0.23520000000000002, 0.21343333333333336, 0.19593333333333338], [0.9438666666666666, 0.8117666666666666, 0.5788, 0.45010000000000006, 0.3713666666666667, 0.3161999999999999, 0.2814333333333333, 0.2516, 0.2257, 0.20556666666666668, 0.18870000000000003], [0.9377666666666666, 0.7686666666666666, 0.5357000000000001, 0.4205, 0.3523666666666666, 0.30253333333333327, 0.2646666666666667, 0.23903333333333338, 0.21640000000000006, 0.19660000000000005, 0.18153333333333332], [0.929, 0.7233666666666667, 0.5058, 0.4015333333333334, 0.33510000000000006, 0.2891666666666667, 0.25533333333333336, 0.2275666666666667, 0.20450000000000004, 0.18980000000000002, 0.17276666666666668], [0.9208000000000002, 0.6722666666666666, 0.4721666666666667, 0.37849999999999995, 0.3173, 0.2747333333333333, 0.24170000000000003, 0.21890000000000004, 0.19883333333333333, 0.1829666666666667, 0.1682666666666667]]
