# Supplementary material for: The Effect of Local and Global Interventions on Epidemic Spreading
Source: Int J Environ Res Public Health. 2021 Nov 30;18(23):12627. doi: 10.3390/ijerph182312627 (PMC8657414; doi:10.3390/ijerph182312627)
Supplement: Supplementary file 1 [file ijerph-18-12627-s001.zip › Supplementary Materials/results of data/4/random_starting time_S.json]

[[0.9463666666666667, 0.7643666666666666, 0.6455333333333335, 0.6156666666666666, 0.5827666666666668, 0.5183666666666668, 0.4610666666666667], [0.9099000000000002, 0.5044000000000001, 0.3143666666666666, 0.3078666666666666, 0.30956666666666666, 0.2902333333333333, 0.27513333333333334], [0.8825666666666667, 0.42876666666666674, 0.00986666666666667, 0.004333333333333333, 0.005066666666666666, 0.004666666666666667, 0.0048000000000000004], [0.8703999999999998, 0.4301666666666667, 0.008733333333333336, 0.0, 0.0, 0.0, 0.0], [0.8589, 0.43423333333333336, 0.008300000000000002, 0.0, 0.0, 0.0, 0.0], [0.8487333333333333, 0.4288333333333334, 0.008533333333333337, 0.0, 0.0, 0.0, 0.0], [0.8372333333333334, 0.42543333333333333, 0.008166666666666671, 0.0, 0.0, 0.0, 0.0]]
