# Supplementary material for: The Effect of Local and Global Interventions on Epidemic Spreading
Source: Int J Environ Res Public Health. 2021 Nov 30;18(23):12627. doi: 10.3390/ijerph182312627 (PMC8657414; doi:10.3390/ijerph182312627)
Supplement: Supplementary file 1 [file ijerph-18-12627-s001.zip › Supplementary Materials/results of data/4/regional_intensity_S.json]

[[0.9706999999999996, 0.9701666666666663, 0.9687666666666661, 0.9673666666666664, 0.9638666666666665, 0.9599666666666666, 0.9571, 0.9527333333333333, 0.9506999999999998, 0.9454666666666667, 0.9413999999999998], [0.9661333333333333, 0.9614333333333333, 0.9462333333333335, 0.8772666666666666, 0.706, 0.5666666666666667, 0.47220000000000006, 0.40330000000000005, 0.3534999999999999, 0.31453333333333333, 0.2818666666666666], [0.9614, 0.9495333333333335, 0.8939, 0.7097333333333333, 0.5618333333333333, 0.4655666666666667, 0.3991, 0.34943333333333326, 0.31016666666666665, 0.2747333333333334, 0.2471666666666667], [0.9564333333333332, 0.9326000000000002, 0.8108333333333334, 0.6140666666666668, 0.4986666666666667, 0.4152666666666667, 0.35800000000000004, 0.3148666666666666, 0.2827333333333334, 0.25396666666666673, 0.22736666666666672], [0.9507333333333333, 0.9095000000000001, 0.7278, 0.5550666666666666, 0.45010000000000006, 0.3804666666666666, 0.33129999999999993, 0.295, 0.26020000000000004, 0.23450000000000007, 0.21470000000000003], [0.9437, 0.884, 0.6622333333333333, 0.5070999999999999, 0.4174333333333333, 0.3546333333333333, 0.3064, 0.2738, 0.24513333333333334, 0.2232333333333334, 0.20170000000000005], [0.9366666666666668, 0.8477, 0.6102666666666666, 0.47436666666666677, 0.38753333333333334, 0.3327999999999999, 0.2909, 0.25933333333333336, 0.23360000000000003, 0.21016666666666667, 0.19260000000000005], [0.9280666666666668, 0.8100666666666665, 0.5630000000000001, 0.43556666666666677, 0.36639999999999995, 0.31303333333333333, 0.2755333333333333, 0.24300000000000002, 0.22166666666666668, 0.20196666666666668, 0.18520000000000006], [0.9189666666666667, 0.7634333333333334, 0.5304666666666666, 0.41096666666666676, 0.3459, 0.29619999999999996, 0.2618666666666666, 0.2337333333333334, 0.21090000000000003, 0.1922, 0.17806666666666668], [0.9098333333333335, 0.7114, 0.4971000000000001, 0.38683333333333336, 0.3273, 0.28386666666666666, 0.24996666666666673, 0.2240666666666667, 0.20160000000000006, 0.18583333333333338, 0.17120000000000002], [0.8987, 0.6637666666666668, 0.4659, 0.37039999999999995, 0.3098333333333333, 0.2684666666666667, 0.23743333333333339, 0.21640000000000006, 0.1964666666666667, 0.1791, 0.16583333333333333]]
