# Supplementary material for: The Effect of Local and Global Interventions on Epidemic Spreading
Source: Int J Environ Res Public Health. 2021 Nov 30;18(23):12627. doi: 10.3390/ijerph182312627 (PMC8657414; doi:10.3390/ijerph182312627)
Supplement: Supplementary file 1 [file ijerph-18-12627-s001.zip › Supplementary Materials/results of data/4/regional_starting time_S.json]

[[0.9612333333333332, 0.9503, 0.9059000000000001, 0.8502999999999998, 0.7832333333333334, 0.7221333333333335, 0.6582666666666666], [0.9087, 0.7805666666666666, 0.5340666666666667, 0.4981333333333334, 0.49206666666666676, 0.46060000000000006, 0.4151000000000001], [0.8743666666666666, 0.7048333333333333, 0.10160000000000002, 0.05656666666666669, 0.05420000000000001, 0.05600000000000003, 0.056000000000000015], [0.8564666666666667, 0.6920666666666666, 0.08676666666666669, 0.0, 0.0, 0.0, 0.0], [0.8465, 0.6922999999999999, 0.0850666666666667, 0.0, 0.0, 0.0, 0.0], [0.8343666666666666, 0.6846, 0.08740000000000002, 0.0, 0.0, 0.0, 0.0], [0.8246999999999998, 0.6802, 0.08373333333333335, 0.0, 0.0, 0.0, 0.0]]
